# Supplementary material for: Gene Expression Signature in Peripheral Blood Detects Thoracic Aortic Aneurysm
Source: PLoS One. 2007 Oct 17;2(10):e1050. doi: 10.1371/journal.pone.0001050 (PMC2002514; doi:10.1371/journal.pone.0001050)
Supplement: Table S1 — 1199 significantly differentially expressed genes distinguishing TAA vs. control, identified based on microarray data and SAM analysis (ave. FC>1.3 and FDR<4%) (0.22 MB XLS) [file pone.0001050.s002.xls]

## Sheet: Sheet1
ArrayProbeID	Gene_Symbol	Gene_Name	RefSeq_NM	Ensembl	hCG	Expression(TAA vs. Control)	FC (TAA vs. Control)
128345			NM_004577.3	ENST00000275605	hCG1811513.1	Up	1.38039
145727					hCG1741694.2	Up	1.89429
122934	QPCTL	glutaminyl-peptide cyclotransferase-like	NM_017659.1	ENST00000012049;ENST00000300869	hCG20734.3	Up	1.56587
188265	DDO	D-aspartate oxidase	NM_003649.2	ENST00000257982;ENST00000346268	hCG40650.2	Up	1.6279
149133			NM_000636.1	ENST00000358304;ENST00000337404	hCG34035.4	Down	0.75975
144168	BNIP3L	BCL2/adenovirus E1B 19kDa interacting protein 3-like	NM_004331.2		hCG17158.3	Up	1.4189
142688	MGC13096	hypothetical protein MGC13096	NM_032346.1	ENST00000246535	hCG25611.2	Down	0.76282
191842	P8	p8 protein (candidate of metastasis 1)	NM_012385.1	ENST00000324873	hCG1745228.2	Up	1.37793
196991	NGFRAP1L1	NGFRAP1-like 1		ENST00000333643	hCG1642311.3	Down	0.71722
208499	RASSF3	Ras association (RalGDS/AF-6) domain family 3	NM_178169.2	ENST00000283172;ENST00000336061	hCG2013210;hCG1640858.4	Up	1.40609
114409	ATCAY	ataxia, cerebellar, Cayman type (caytaxin)	NM_033064.1	ENST00000357694;ENST00000301260;ENST00000305774	hCG23529.4	Up	1.38309
135437	COLQ	collagen-like tail subunit (single strand of homotrimer) of asymmetric acetylcholinesterase	NM_080538.1		hCG1811147.1	Down	0.74204
114917					hCG1988537.1	Up	1.39277
192339	HRG	histidine-rich glycoprotein	NM_000412.2	ENST00000232003	hCG16148.3	Up	1.67652
203648			NM_003104.3	ENST00000267814	hCG2001996	Up	1.50681
204366	SDS	serine dehydratase	NM_006843.2	ENST00000257549	hCG40368.3	Up	1.59076
138995	PKM2	pyruvate kinase, muscle	NM_182471.1	ENST00000319622;ENST00000335181	hCG2005199	Up	1.36121
217636	HK2	hexokinase 2	NM_000189.4	ENST00000290573	hCG41066.3;hCG1749509.3	Up	1.4048
139973	GAPDHS	glyceraldehyde-3-phosphate dehydrogenase, spermatogenic	NM_014364.3	ENST00000222286	hCG23577.2	Down	0.6994
232185					hCG1646607.3	Up	1.33587
224462	LOC338667	hypothetical protein LOC338667			hCG2032690	Up	1.38485
200710	ROBO3	roundabout, axon guidance receptor, homolog 3 (Drosophila)	NM_022370.2		hCG2032644	Down	0.70915
169042				ENST00000360844	hCG2040636	Up	1.35101
184548	ITGB4	integrin, beta 4	NM_001005731.1	ENST00000356981;ENST00000200181	hCG27538.3	Down	0.70595
222659			NM_031496.1		hCG1982192	Up	1.46405
124958			NM_031501.1		hCG1982192	Up	1.55228
173585			NM_031501.1		hCG1982192	Up	1.6578
222543			NM_018904.2	ENST00000289272	hCG1982192	Up	1.52173
221123			NM_031883.2	ENST00000289269	hCG1982192	Down	0.63282
104948			NM_004646.1	ENST00000353632;ENST00000292886	hCG2042774	Up	1.32399
174406	TSPAN10	tetraspanin 10	NM_031945.2	ENST00000328585	hCG1723929.2	Up	1.39911
145682	CDH15	cadherin 15, M-cadherin (myotubule)	NM_004933.2	ENST00000289746	hCG32671.3	Up	1.37298
193279	VTN	vitronectin (serum spreading factor, somatomedin B, complement S-protein)	NM_000638.2	ENST00000226218	hCG31810.2	Up	1.56511
220056			NM_032096.1		hCG1982215.1	Down	0.723
116818	ICAM5	intercellular adhesion molecule 5, telencephalin	NM_003259.2	ENST00000221980	hCG28481.3	Up	1.34301
115556			NM_033029.1	ENST00000332636;ENST00000330198	hCG1641117.3	Up	1.66791
150230	SCARF2	scavenger receptor class F, member 2	NM_182895.1	ENST00000266214	hCG40491.3	Up	1.5804
102516	CTNNA3	catenin (cadherin-associated protein), alpha 3		ENST00000327748;ENST00000330298	hCG1810899.2	Up	2.02771
101150	PKD1	polycystic kidney disease 1 (autosomal dominant)			hCG1989987	Up	1.56559
211806	NTN2L	netrin 2-like (chicken)	NM_006181.1	ENST00000293973	hCG32964.2	Up	1.33858
156541	ADAMTS14	a disintegrin-like and metalloprotease (reprolysin type) with thrombospondin type 1 motif, 14	NM_080722.2	ENST00000354877;ENST00000299279	hCG23655.3	Up	1.48346
135015	ADAMTS10	a disintegrin-like and metalloprotease (reprolysin type) with thrombospondin type 1 motif, 10	NM_030957.2	ENST00000270328	hCG23963.2	Up	1.48458
102667	FLJ32009	hypothetical protein FLJ32009	NM_152718.1	ENST00000301770;ENST00000335613;ENST00000355376	hCG40867.3	Up	1.59892
221320	IL7	interleukin 7			hCG1759657.2	Up	1.57652
208710	STAC	SH3 and cysteine rich domain	NM_003149.1	ENST00000273183	hCG15665.2	Up	1.58251
162656	DLGAP4	discs, large (Drosophila) homolog-associated protein 4	NM_183006.1	ENST00000340491;ENST00000339266;ENST00000341277;ENST00000262868	hCG2020065	Up	1.412
132722			NM_014693.2	ENST00000359140;ENST00000351385;ENST00000357474	hCG2022032	Up	1.62252
214636	TBC1D8	TBC1 domain family, member 8 (with GRAM domain)	NM_007063.2		hCG27613.2	Up	1.31463
219220	SESN3	sestrin 3	NM_144665.2	ENST00000360813;ENST00000278499	hCG21498.2	Up	1.67615
525620					hCG1791181.2	Down	0.68547
186013	IGF1R	insulin-like growth factor 1 receptor			hCG1640727.2	Up	1.4215
154444			NM_000215.2		hCG36874.3	Up	1.38031
156536	PHB	prohibitin	NM_002634.2	ENST00000300408	hCG29613.3	Down	0.76707
142986	PKMYT1	protein kinase, membrane associated tyrosine/threonine 1	NM_182687.1	ENST00000262300	hCG15614.2	Up	1.32368
120498	FOXQ1	forkhead box Q1	NM_033260.2	ENST00000296839	hCG1782911.2	Up	1.36272
180426	FGF1	fibroblast growth factor 1 (acidic)	NM_000800.2	ENST00000360966;ENST00000337706	hCG36953.3	Up	1.45043
180617	PTCH	patched homolog (Drosophila)	NM_000264.2	ENST00000331920	hCG32204.3	Up	1.4217
178518	BIN1	bridging integrator 1	NM_139349.1	ENST00000348750;ENST00000357970;ENST00000316724;ENST00000351659;ENST00000352848	hCG40441.2	Down	0.75062
234214					hCG2005887	Down	0.7013
144432					hCG1640142.2	Up	1.41444
216520	FOSL1	FOS-like antigen 1	NM_005438.2	ENST00000312562	hCG2019680	Up	1.32969
164267	TUBB4	tubulin, beta 4	NM_006087.2	ENST00000264071	hCG1641281.5	Up	1.33725
119060	CCR9	chemokine (C-C motif) receptor 9	NM_006641.2	ENST00000345430;ENST00000357632;ENST00000355983	hCG15327.2	Up	1.38964
223198	LDB3	LIM domain binding 3	NM_007078.1	ENST00000313397;ENST00000263066;ENST00000310944	hCG23264.2	Up	1.48568
229680					hCG1642409.3	Down	0.76516
147522	TBXA2R	thromboxane A2 receptor	NM_001060.3		hCG23625.3	Up	1.32311
229672				ENST00000313904	hCG1731660.2	Up	1.30432
201352	FGB	fibrinogen, B beta polypeptide	NM_005141.1	ENST00000302068	hCG2026446	Down	0.54433
137059	AFG3L2	AFG3 ATPase family gene 3-like 2 (yeast)	NM_006796.1	ENST00000269143	hCG38275.4	Down	0.74585
158607	GABARAPL1	GABA(A) receptor-associated protein like 1	NM_031412.2	ENST00000266458	hCG38151.3	Up	1.32428
163821	EPB49	erythrocyte membrane protein band 4.9 (dematin)	NM_001978.1	ENST00000358242;ENST00000265800	hCG23791.3	Up	1.5998
218428					hCG2036628	Up	1.82459
157764	CLDN22	claudin 22			hCG1645805.3	Up	1.68932
172171	EPPK1	epiplakin 1	NM_031308.1		hCG1789969.2	Up	1.54005
164008			NM_012130.2	ENST00000342599;ENST00000290393;ENST00000342108	hCG1641900.2	Up	1.30269
502035	KRTAP10-4	keratin associated protein 10-4	NM_198699.1	ENST00000356167;ENST00000334670	hCG2043575;hCG2043581;hCG2040426.1;hCG2043578	Up	1.34237
211632	KRTAP10-12	keratin associated protein 10-12	NM_198699.1		hCG2040426.1	Up	1.51035
140250	RHPN1	rhophilin, Rho GTPase binding protein 1	NM_052924.1	ENST00000289013	hCG32060.2	Up	1.42856
145438	SSH3	slingshot homolog 3 (Drosophila)	NM_017857.2	ENST00000308298;ENST00000308127	hCG21061.3	Up	1.43972
204595					hCG1646420.1	Up	1.40097
126350	DES	desmin	NM_001927.3	ENST00000273074	hCG14764.2	Up	1.43628
150769	GYPE	glycophorin E	NM_002102.2		hCG2026256.1	Up	1.78428
203794	NEFH	neurofilament, heavy polypeptide 200kDa	NM_021076.2	ENST00000310624	hCG41642.2	Down	0.62164
174797			NM_016426.4		hCG1992685	Up	1.32543
128049	CCL24	chemokine (C-C motif) ligand 24	NM_002991.2	ENST00000222902	hCG1647381.3	Up	1.47913
172882	GALR3	galanin receptor 3	NM_003614.1	ENST00000249041	hCG41841.2	Up	1.304
145013	ARFRP1	ADP-ribosylation factor related protein 1	NM_003224.2	ENST00000303260;ENST00000359715;ENST00000324228	hCG21025.4	Down	0.74206
198621	OR51G1	olfactory receptor, family 51, subfamily G, member 1	NM_001005237.1	ENST00000321961	hCG2041338	Up	1.55325
206258	OR3A4	olfactory receptor, family 3, subfamily A, member 4	NM_001005334.1	ENST00000323164	hCG1644832.4	Up	1.42276
173855			NM_001004487.1	ENST00000302051	hCG2041366	Up	1.33083
198420	OR52E6	olfactory receptor, family 52, subfamily E, member 6	NM_001005167.1	ENST00000316998	hCG1685896.4	Up	1.34328
203408				ENST00000327899	hCG1685811.1	Up	1.82408
120692			NM_000786.2	ENST00000003100	hCG18765.3	Down	0.69524
145677	SOAT2	sterol O-acyltransferase 2	NM_003578.2	ENST00000301466	hCG43755.2	Up	1.70742
228355					hCG1793313.2	Up	1.42861
139972	HIST1H3E	histone 1, H3e	NM_003532.2	ENST00000360408	hCG17998.3	Down	0.68444
170422	CEP2	centrosomal protein 2	NM_007186.2	ENST00000356095	hCG2020566	Up	1.56048
130116	CEP2	centrosomal protein 2	NM_007186.2	ENST00000358645;ENST00000356095;ENST00000342580	hCG2020566	Down	0.69617
208239	CRABP2	cellular retinoic acid binding protein 2	NM_001878.2	ENST00000271558	hCG1999204	Up	1.59851
416900	LOC387693	similar to BMS1-like, ribosome assembly protein			hCG1993574	Up	1.67015
203686	C2	complement component 2	NM_000063.3	ENST00000299367	hCG43694.3	Up	1.48703
131735	IL22RA2	interleukin 22 receptor, alpha 2	NM_052962.2	ENST00000349184;ENST00000296980;ENST00000339602	hCG1643318.3	Up	1.44411
152779	IRS2	insulin receptor substrate 2	NM_003749.2	ENST00000331375	hCG32158.3	Up	1.4123
213445	IL18R1	interleukin 18 receptor 1	NM_003855.2	ENST00000233957	hCG28160.2	Up	1.39247
209017	IFNK	interferon, kappa	NM_020124.1	ENST00000276943	hCG1658903.3	Up	1.72335
113933	IL23A	interleukin 23, alpha subunit p19	NM_016584.2	ENST00000228534	hCG25005.3	Down	0.71166
161462	IFNA1	interferon, alpha 1	NM_024013.1	ENST00000276927	hCG1741698.1	Up	1.31082
178497	IL1F7	interleukin 1 family, member 7 (zeta)	NM_173204.1	ENST00000311328;ENST00000349806;ENST00000353225;ENST00000352179;ENST00000263326	hCG27244.2	Up	1.45036
200103			NM_212556.1	ENST00000330842	hCG2042420	Up	1.30853
137530	CER1	cerberus 1 homolog, cysteine knot superfamily (Xenopus laevis)	NM_005454.1	ENST00000276911	hCG29374.2	Up	1.38584
188632	TIMELESS	timeless homolog (Drosophila)	NM_003920.2	ENST00000229201	hCG24977.2	Down	0.61907
148734	MESP1	mesoderm posterior 1	NM_018670.1	ENST00000300057	hCG27219.2	Up	1.3835
118049	KRT4	keratin 4	NM_002272.1	ENST00000293774	hCG1788984.1	Up	1.32056
214604	LOC440888	similar to ARP3BETA protein		ENST00000355644	hCG1983232	Up	1.51325
176969	CART1	cartilage paired-class homeoprotein 1	NM_006982.1	ENST00000316824	hCG26534.3	Up	1.60899
135769	PITX3	paired-like homeodomain transcription factor 3	NM_005029.3	ENST00000278081	hCG25638.3	Up	1.49727
141557	NFIB	nuclear factor I/B	NM_005596.1	ENST00000276902;ENST00000339974	hCG1742080.2	Up	1.45791
100801	PAX3	paired box gene 3 (Waardenburg syndrome 1)	NM_013942.2	ENST00000258387	hCG1811890.2	Up	1.49997
124383	PROX1	prospero-related homeobox 1	NM_002763.3	ENST00000261454	hCG39159.2	Up	1.54432
116963	TFAP2E	transcription factor AP-2 epsilon (activating enhancer binding protein 2 epsilon)	NM_178548.2	ENST00000263543	hCG38288.4	Up	1.47571
209185	SIX5	sine oculis homeobox homolog 5 (Drosophila)	NM_175875.3	ENST00000317578	hCG1789927.2;hCG2039155	Up	1.74833
142752	SIX3	sine oculis homeobox homolog 3 (Drosophila)	NM_005413.1	ENST00000260653	hCG15771.3	Up	1.49026
114799			NM_022659.1	ENST00000256409	hCG1788599.3	Up	1.78144
215545			NM_014893.2	ENST00000339174;ENST00000358620;ENST00000355905	hCG1988457.1	Up	1.62936
123838	MSX1	msh homeo box homolog 1 (Drosophila)	NM_002448.1	ENST00000295284	hCG39121.3	Up	1.4685
105808			NM_005077.3	ENST00000355495;ENST00000355002	hCG1984597	Up	1.38391
100111	KLK7	kallikrein 7 (chymotryptic, stratum corneum)	NM_139277.1	ENST00000304045;ENST00000336317	hCG22936.3	Up	1.74742
143831	TNC	tenascin C (hexabrachion)	NM_002160.1	ENST00000340094;ENST00000341037;ENST00000345230;ENST00000350763;ENST00000346706	hCG29852.3	Up	1.50487
148186	STMN3	stathmin-like 3	NM_015894.2	ENST00000358145	hCG2018447.2	Up	1.39835
129496	GNA14	guanine nucleotide binding protein (G protein), alpha 14	NM_004297.2	ENST00000286545	hCG27324.3	Up	1.36888
143136	CALN1	calneuron 1	NM_031468.1		hCG1644635.3	Up	1.389
143219	CGB	chorionic gonadotropin, beta polypeptide	NM_033183.1	ENST00000356213;ENST00000301408;ENST00000357383;ENST00000301406;ENST00000355414	hCG1998039.2;hCG2000350;hCG2000415.2;hCG1998038;hCG2000351.1	Up	1.3791
157574	LHB	luteinizing hormone beta polypeptide	NM_000894.2	ENST00000221421	hCG16230.3	Up	1.50193
140095	CGB5	chorionic gonadotropin, beta polypeptide 5	NM_033183.1	ENST00000301408;ENST00000355414	hCG1998039.2;hCG2000415.2	Up	1.5608
151497	CGB	chorionic gonadotropin, beta polypeptide	NM_033183.1	ENST00000356213;ENST00000355414	hCG2000415.2;hCG2000351.1	Up	1.52335
226439			NM_005036.3	ENST00000357000;ENST00000262735;ENST00000327530	hCG41801.3	Down	0.74717
150647			NM_005036.3	ENST00000357000;ENST00000262735;ENST00000327530	hCG41801.3	Down	0.6785
116169	GFRA4	GDNF family receptor alpha 4	NM_022139.2	ENST00000319242;ENST00000290417	hCG39259.2	Up	1.38363
219457	EFNB3	ephrin-B3	NM_001406.3	ENST00000226091	hCG42021.2	Up	1.60318
135034	RARA	retinoic acid receptor, alpha	NM_000964.1	ENST00000254066	hCG2007196.1	Up	1.36807
177749	TOP1MT	topoisomerase (DNA) I, mitochondrial	NM_052963.1	ENST00000329245	hCG1994741.1	Down	0.72154
228200					hCG1791188.2	Down	0.76783
230399					hCG1790309.2	Up	1.30766
156377	TREX1	three prime repair exonuclease 1	NM_033628.2	ENST00000296443	hCG1997849	Up	1.33886
168787	FANCE	Fanconi anemia, complementation group E	NM_021922.1	ENST00000229769	hCG1643650.3	Down	0.6558
124769			NM_134423.1	ENST00000228345;ENST00000358495;ENST00000304911;ENST00000359656	hCG25272.2	Up	1.37026
179328	RUVBL1	RuvB-like 1 (E. coli)	NM_003707.1	ENST00000322623	hCG40109.3	Down	0.74906
125887	RBPSUHL	recombining binding protein suppressor of hairless (Drosophila)-like	NM_014276.2	ENST00000343694	hCG38385.2	Up	1.38435
219968	EME1	essential meiotic endonuclease 1 homolog 1 (S. pombe)			hCG1815794.2	Up	1.44014
217154	KRTHA2	keratin, hair, acidic, 2	NM_002278.2	ENST00000225899	hCG1730616.2	Up	1.70009
112696	DPF1	D4, zinc and double PHD fingers family 1	NM_004647.1	ENST00000344165;ENST00000355526	hCG42854.3	Up	1.61617
234418	PDCD8	programmed cell death 8 (apoptosis-inducing factor)	NM_004208.2	ENST00000287295;ENST00000319908	hCG20999.4	Down	0.72992
189816	ABLIM1	actin binding LIM protein 1	NM_001003408.1	ENST00000214870;ENST00000336585	hCG1811159.1	Down	0.76842
110512			NM_032169.3	ENST00000355458;ENST00000264990	hCG15799.3	Down	0.72501
191728	MTRR	5-methyltetrahydrofolate-homocysteine methyltransferase reductase	NM_024010.1	ENST00000264668;ENST00000341013	hCG36860.3	Up	1.34542
140324	COX8C	cytochrome c oxidase subunit 8C	NM_182971.1	ENST00000342144	hCG1644940.2	Up	1.33314
204606	ACTR3B	ARP3 actin-related protein 3 homolog B (yeast)	NM_020445.3	ENST00000256001	hCG2001150.1	Down	0.72313
209773	AP3B2	adaptor-related protein complex 3, beta 2 subunit	NM_004644.3	ENST00000261722	hCG26562.2	Up	1.30922
165396	DOCK1	dedicator of cytokinesis 1	NM_001380.2	ENST00000280333	hCG1818436.1	Up	1.53738
128595	ARRB2	arrestin, beta 2	NM_199004.1	ENST00000346341;ENST00000269260	hCG32705.2	Up	1.38969
230564	FADS6	fatty acid desaturase domain family, member 6	NM_178128.2	ENST00000310226	hCG2043034	Up	1.49626
205249			NM_198946.2	ENST00000341206;ENST00000341040	hCG1780856.3	Up	1.32182
133751			NM_207341.1	ENST00000278853	hCG40396.2	Up	1.36545
115931	ELSPBP1	epididymal sperm binding protein 1	NM_022142.3	ENST00000339841	hCG1733246.3	Up	1.44242
184582	R3HDML	R3H domain (binds single-stranded nucleic acids) containing-like	NM_178491.2	ENST00000217043	hCG38112.2	Up	2.15169
110810	CRISP1	cysteine-rich secretory protein 1	NM_001131.2	ENST00000335847;ENST00000355791;ENST00000329411	hCG21700.4	Up	1.5882
146742	MGC52282	hypothetical protein MGC52282	NM_178453.2	ENST00000293855	hCG1794410.2	Down	0.63666
114175	DKFZP434O047	DKFZP434O047 protein	NM_015594.1	ENST00000329040	hCG27964.4	Up	1.5038
422268	TESSP2	testis serine protease 2	NM_182702.1	ENST00000319346	hCG1997672.1	Up	1.59353
106295	RNF166	ring finger protein 166			hCG19107.3	Up	1.79123
164181	na	similar to testis specific protein, Y-linked 1; testis specific protein, Y-linked			hCG1807781.1	Up	1.64602
141844	THEG	Theg homolog (mouse)	NM_199202.1	ENST00000346878;ENST00000342640	hCG18529.3	Up	1.47412
202220	MAGEH1	melanoma antigen family H, 1	NM_014061.3	ENST00000342972	hCG1818007.1	Down	0.7611
190556	AKT3	v-akt murine thymoma viral oncogene homolog 3 (protein kinase B, gamma)	NM_005465.3	ENST00000336199;ENST00000263826	hCG15379.3	Down	0.69935
230006	na	similar to melanoma antigen, family A, 10; melanoma-associated antigen 10; MAGE-10 antigen		ENST00000340794	hCG1646510.3	Up	1.60137
153081					hCG1645691.3	Up	1.39347
153482	HRH2	histamine receptor H2	NM_022304.1	ENST00000231683	hCG1645998.3	Up	1.38193
103159	CYSLTR2	cysteinyl leukotriene receptor 2	NM_020377.2	ENST00000282018	hCG1647464.2	Up	1.52523
143984	OR4D1	olfactory receptor, family 4, subfamily D, member 1	NM_012374.1	ENST00000268912	hCG30705.2	Up	1.3295
180445	OPRL1	opiate receptor-like 1	NM_182647.1	ENST00000349451;ENST00000336866	hCG22754.2	Up	1.43157
111974	MS4A10	membrane-spanning 4-domains, subfamily A, member 10	NM_206893.1	ENST00000308287	hCG1730400.1	Up	1.34033
219588			NM_147162.1	ENST00000259599	hCG2011440.1	Up	1.33496
215343	MYADM	myeloid-associated differentiation marker	NM_138373.2	ENST00000336967;ENST00000358803	hCG1640809.3	Up	1.39885
127721	TFCP2L1	transcription factor CP2-like 1	NM_014553.1	ENST00000263707	hCG18107.4	Up	1.41834
182475	TRIM7	tripartite motif-containing 7	NM_033342.2	ENST00000334421	hCG1735619.3	Up	1.46855
157786	CLEC11A	C-type lectin domain family 11, member A	NM_002975.2	ENST00000250340	hCG22930.2	Up	1.51026
197208	LMO3	LIM domain only 3 (rhombotin-like 2)	NM_001001395.1	ENST00000320122;ENST00000354662;ENST00000261169	hCG24819.3	Up	1.49284
102521	CR1	complement component (3b/4b) receptor 1, including Knops blood group system	NM_000573.2	ENST00000294997	hCG2039415;hCG2039416	Up	1.34887
145754			NM_004843.2	ENST00000263379	hCG27523.2	Up	1.5405
196577	C8B	complement component 8, beta polypeptide	NM_000066.1	ENST00000234643	hCG23458.3	Up	1.69868
135910	GSTM4	glutathione S-transferase M4			hCG1997733.2	Up	1.53376
205247	ALOX12B	arachidonate 12-lipoxygenase, 12R type	NM_001139.1	ENST00000319144	hCG1811053.1	Up	1.48026
202376	PPIL2	peptidylprolyl isomerase (cyclophilin)-like 2	NM_148175.1	ENST00000335025	hCG32559.4	Down	0.73135
103430	CLEC4G	C-type lectin superfamily 4, member G	NM_198492.1	ENST00000328853	hCG1645989.3	Up	1.30858
111534					hCG1794504.3	Up	1.36363
180081				ENST00000331828	hCG2033673.1	Up	1.43479
180795					hCG2039492	Down	0.73564
136826					hCG2039486	Down	0.69354
176977				ENST00000358973	hCG1686079.4	Down	0.6365
191844					hCG2039491;hCG2001460.1	Down	0.74056
132779					hCG2002978.1;hCG2039494.1	Down	0.71637
198839					hCG2033671.1;hCG2039506	Down	0.74524
128625	E2-230K	likely ortholog of mouse ubiquitin-conjugating enzyme E2-230K	NM_022066.2	ENST00000319380	hCG30894.3	Up	1.61102
177734	MGC32065	hypothetical protein MGC32065	NM_153271.1	ENST00000314560;ENST00000308527	hCG1731072.1	Up	1.39462
171385	ARFGEF2	ADP-ribosylation factor guanine nucleotide-exchange factor 2 (brefeldin A-inhibited)	NM_006420.1	ENST00000262983	hCG38333.3	Up	1.54615
227033	DMXL1	Dmx-like 1	NM_005509.3	ENST00000311085	hCG2028156	Up	1.51233
105080	STX6	syntaxin 6	NM_005819.4		hCG24168.3	Down	0.75699
188170	ARL11	ADP-ribosylation factor-like 11	NM_138450.3	ENST00000282026	hCG1648169.2	Up	1.36889
154044	XPO7	exportin 7	NM_015024.2	ENST00000252512	hCG23798.3	Up	1.37685
155177	KIF12	kinesin family member 12	NM_138424.1	ENST00000357728;ENST00000259410	hCG32518.3	Up	1.44742
173159					hCG17886.4;hCG1639965.3	Down	0.71779
100356			NM_002882.2	ENST00000331821	hCG17886.4	Down	0.76407
171126			NM_079834.2	ENST00000300959;ENST00000316097;ENST00000356904	hCG22695.3	Up	1.32848
215791	ULK2	unc-51-like kinase 2 (C. elegans)	NM_014683.2	ENST00000336877	hCG30690.4	Up	1.52832
153434	PIAS4	protein inhibitor of activated STAT, 4	NM_015897.2	ENST00000262971	hCG23527.3	Down	0.7218
205244	MAP3K10	mitogen-activated protein kinase kinase kinase 10	NM_002446.2	ENST00000253055	hCG20243.3	Up	1.30789
198055			NM_004190.1	ENST00000238983;ENST00000355843	hCG2024204	Up	1.71578
118873	DHCR7	7-dehydrocholesterol reductase	NM_001360.1	ENST00000352170;ENST00000355527	hCG2017142	Up	1.30484
105566	IL10	interleukin 10	NM_000572.2	ENST00000259152	hCG22208.2	Up	1.53936
162643	LRRC32	leucine rich repeat containing 32	NM_005512.1	ENST00000260061	hCG40444.2	Up	1.42337
143453					hCG2029376	Up	1.47853
219314	SPRY1	sprouty homolog 1, antagonist of FGF signaling (Drosophila)			hCG2042458;hCG1778453.2	Up	1.32363
163213	STAB1	stabilin 1	NM_015136.1	ENST00000321725	hCG17560.3	Up	1.36271
196671	EPHA2	EPH receptor A2	NM_004431.2	ENST00000288032;ENST00000358432	hCG24712.3	Up	1.36311
172051	MATN4	matrilin 4	NM_003833.2	ENST00000342716;ENST00000360607;ENST00000255132;ENST00000353917	hCG38364.4	Up	1.55142
196021	AMELX	amelogenin (amelogenesis imperfecta 1, X-linked)	NM_182681.1	ENST00000245434;ENST00000351533;ENST00000348912	hCG401191.2	Up	1.53022
139986	MBNL3	muscleblind-like 3 (Drosophila)	NM_018388.2	ENST00000169778;ENST00000335691;ENST00000354322	hCG14618.3	Up	1.57241
170585	DMRTB1	DMRT-like family B with proline-rich C-terminal, 1	NM_033067.1	ENST00000271191	hCG1643603.4	Up	1.41177
220888	na	similar to guanylyl cyclase receptor G			hCG1811160.2	Up	1.39943
197396	ADCY1	adenylate cyclase 1 (brain)	NM_021116.1	ENST00000297323	hCG19245.3	Up	1.46217
217082			NM_006600.2	ENST00000247950;ENST00000321265	hCG19452.3	Down	0.75733
131688	LSM7	LSM7 homolog, U6 small nuclear RNA associated (S. cerevisiae)	NM_016199.1		hCG22690.3	Down	0.70729
199789	SNRP70	small nuclear ribonucleoprotein 70kDa polypeptide (RNP antigen)	NM_001009820.1	ENST00000221448	hCG16213.3	Down	0.76911
119660	LSM4	LSM4 homolog, U6 small nuclear RNA associated (S. cerevisiae)	NM_012321.2	ENST00000252816	hCG36863.2	Down	0.76194
157237	ELL2	elongation factor, RNA polymerase II, 2	NM_012081.3	ENST00000237853	hCG37470.4	Up	1.31072
211621	ZNF263	zinc finger protein 263	NM_033208.2	ENST00000268674	hCG2039169	Up	1.3406
117028	FOSL2	FOS-like antigen 2	NM_005253.3	ENST00000265539;ENST00000264716	hCG1990537.1	Up	1.39923
209949					hCG2040497	Up	1.61378
129093			NM_001271.1	ENST00000309818	hCG1991515	Up	1.34402
180845	LDB1	LIM domain binding 1	NM_003893.3	ENST00000357913;ENST00000359665	hCG25635.3	Up	1.39958
140444				ENST00000308650	hCG2039382	Up	1.56662
203969	KLF16	Kruppel-like factor 16	NM_031918.1	ENST00000250916	hCG22694.3	Down	0.64593
192269	TCFL1	transcription factor-like 1	NM_005997.1	ENST00000295315;ENST00000354473	hCG1741230.1	Down	0.7503
117731			NM_015969.2	ENST00000285298	hCG1984214	Down	0.70132
212387	NR1I2	nuclear receptor subfamily 1, group I, member 2	NM_033013.1	ENST00000283850;ENST00000337940	hCG21777.4	Up	1.50784
144113			NM_006732.1	ENST00000353609	hCG20725.3	Up	1.30945
215769	FOXA3	forkhead box A3	NM_004497.2	ENST00000302177	hCG20305.3	Up	1.51355
208358	POLR3B	polymerase (RNA) III (DNA directed) polypeptide B	NM_018082.3	ENST00000228347	hCG1813014.1	Up	1.39016
232147	na	similar to DNA-directed RNA polymerases III 12.5 kDa polypeptide (RNA polymerase III C11 subunit) (HsC11p) (hRPC11) (My010 protein)			hCG1647636.3	Up	1.30194
134134	MYOG	myogenin (myogenic factor 4)	NM_002479.3	ENST00000241651	hCG24327.2	Up	1.39734
118971	TBPL2	TATA box binding protein like 2	NM_199047.1	ENST00000247219	hCG1786080.1	Up	1.76621
141498	GLIS1	GLIS family zinc finger 1	NM_147193.1	ENST00000312233	hCG2039947	Up	1.40221
146860	HES2	hairy and enhancer of split 2 (Drosophila)		ENST00000164269	hCG22636.3	Up	1.52425
170943	BTBD2	BTB (POZ) domain containing 2	NM_017797.3	ENST00000255608	hCG1732881.2	Up	1.70894
226961	ZNF250	zinc finger protein 250			hCG24011.3	Up	1.65159
176620	ZNF2	zinc finger protein 2	NM_021088.1	ENST00000340539;ENST00000295210	hCG1746204.2	Up	1.87308
218252					hCG2044039	Up	1.64066
199093	ZNF618	zinc finger protein 618		ENST00000288466	hCG2020974	Up	1.48306
117476	HOXB1	homeo box B1	NM_002144.2	ENST00000239174	hCG29355.2	Up	1.31102
115993	TBX3	T-box 3 (ulnar mammary syndrome)	NM_016569.3	ENST00000349155;ENST00000257566	hCG40340.3	Up	1.68154
173146	DLX5	distal-less homeo box 5	NM_005221.4	ENST00000222598	hCG40634.3	Up	1.32943
196116	ID3	inhibitor of DNA binding 3, dominant negative helix-loop-helix protein	NM_002167.2	ENST00000235971	hCG1982882	Down	0.62169
445006					hCG2026460	Up	1.40643
128156			NM_178275.3	ENST00000335211	hCG2025288.1	Up	1.3608
146796	SCRIB	scribbled homolog (Drosophila)	NM_015356.2	ENST00000320476	hCG40716.2	Up	1.41582
138737	PLXNA1	plexin A1	NM_032242.2	ENST00000332739;ENST00000251772	hCG40839.3	Up	1.33202
114692	PROK1	prokineticin 1	NM_032414.2	ENST00000271331	hCG1641907.2	Up	1.60727
203947	SYN3	synapsin III	NM_003490.2		hCG1811993.1	Up	1.76159
122010	NXPH4	neurexophilin 4	NM_007224.1	ENST00000349394	hCG1640575.3	Up	1.32622
190113					hCG2041384	Up	1.45059
143854	NUTF2	nuclear transport factor 2	NM_005796.1	ENST00000219169	hCG28108.2	Up	1.48458
203549	NXT1	NTF2-like export factor 1	NM_013248.2	ENST00000254998	hCG22366.2	Down	0.7671
109337	na	similar to Transcription initiation factor TFIID subunit 11 (Transcription initiation factor TFIID 28 kDa subunit) (TAF(II)28) (TAFII-28) (TAFII28) (TFIID subunit p30-beta)		ENST00000330110	hCG1989915	Up	1.54003
196612	ENPP4	ectonucleotide pyrophosphatase/phosphodiesterase 4 (putative function)	NM_014936.3	ENST00000321037	hCG18127.3	Up	1.67764
103206	DDX17	DEAD (Asp-Glu-Ala-Asp) box polypeptide 17	NM_006386.3	ENST00000216019	hCG41697.4	Down	0.57183
105933	UBE2G1	ubiquitin-conjugating enzyme E2G 1 (UBC7 homolog, C. elegans)	NM_003342.3	ENST00000254724	hCG33206.4	Up	1.30736
147519					hCG1640341.3	Up	1.7085
235320	ENPP7	ectonucleotide pyrophosphatase/phosphodiesterase 7			hCG2036665	Up	1.39531
105408	PDE9A	phosphodiesterase 9A	NM_001001578.1	ENST00000349112;ENST00000335512;ENST00000328862;ENST00000335440;ENST00000291539	hCG401272.4	Down	0.58578
207276	POU5F1	POU domain, class 5, transcription factor 1			hCG25999.3	Up	1.30742
193216	POU5F1	POU domain, class 5, transcription factor 1			hCG1730813.2;hCG25999.3	Down	0.72634
141988	CREG1	cellular repressor of E1A-stimulated genes 1	NM_003851.2	ENST00000271377	hCG41319.3	Up	1.43357
232100					hCG1732751.1	Down	0.72587
160416	PIWIL3	piwi-like 3 (Drosophila)	NM_001008496.1	ENST00000332271	hCG1776660.2	Up	1.70647
162421				ENST00000327581	hCG1650657.3	Up	1.4882
174022	SMP3	SMP3 mannosyltransferase	NM_025163.2	ENST00000238138	hCG41191.3	Up	1.60934
101863	OR9A2	olfactory receptor, family 9, subfamily A, member 2	NM_001001658.1	ENST00000350513;ENST00000345380	hCG2040356	Up	1.52635
715304			NM_001001914.1	ENST00000320002	hCG2044118	Up	1.53455
150377	OR2B11	olfactory receptor, family 2, subfamily B, member 11	NM_001004492.1	ENST00000318749	hCG2041359	Up	1.39945
165746	OR56B4	olfactory receptor, family 56, subfamily B, member 4	NM_001005181.1	ENST00000316529	hCG2033459.1	Up	1.46472
143128	OR52K2	olfactory receptor, family 52, subfamily K, member 2	NM_001005172.1	ENST00000325719	hCG1685825.3	Up	1.48412
225955	OR2L13	olfactory receptor, family 2, subfamily L, member 13	NM_175911.2	ENST00000358120	hCG1725377.2	Up	1.52881
120888	OR2D2	olfactory receptor, family 2, subfamily D, member 2	NM_003700.1	ENST00000299459	hCG1643358.2	Up	1.31351
202471	OR6A2	olfactory receptor, family 6, subfamily A, member 2	NM_003696.2	ENST00000332601	hCG1643359.3	Up	1.46485
181169	OR2C1	olfactory receptor, family 2, subfamily C, member 1	NM_012368.1	ENST00000304936	hCG1647239.2	Up	1.48371
121647	JUP	junction plakoglobin	NM_002230.1	ENST00000357828;ENST00000310706;ENST00000310696	hCG1771506.1	Up	1.37989
123273	JUN	v-jun sarcoma virus 17 oncogene homolog (avian)	NM_002228.3		hCG1780282.1	Down	0.66845
329570					hCG2039925	Up	1.41436
231516	na	similar to Acidic leucine-rich nuclear phosphoprotein 32 family member B (PHAPI2 protein) (Silver-stainable protein SSP29) (Acidic protein rich in leucines)			hCG1791241.2	Up	1.70742
134034	MAGEB2	melanoma antigen family B, 2	NM_002364.3	ENST00000215129	hCG15519.2	Up	1.4559
223627					hCG2001284	Down	0.72854
236829			NM_207474.1	ENST00000341612;ENST00000344557;ENST00000359540	hCG1747673.3;hCG2010706.1;hCG2010855.2	Up	1.52727
216489	PTK6	PTK6 protein tyrosine kinase 6	NM_005975.2	ENST00000217185	hCG1810838.2	Up	1.32024
232873	ARMCX6	armadillo repeat containing, X-linked 6	NM_001009584.1	ENST00000255496	hCG1783310.3;hCG1646095.3	Down	0.75278
163657			NM_006772.1	ENST00000293748	hCG17529.3	Up	1.51009
142748	MAT1A	methionine adenosyltransferase I, alpha	NM_000429.1	ENST00000280867	hCG22674.3	Up	1.61678
203610	ABP1	amiloride binding protein 1 (amine oxidase (copper-containing))	NM_001091.1	ENST00000316208;ENST00000360937	hCG18691.3	Up	1.46572
194035	SHMT2	serine hydroxymethyltransferase 2 (mitochondrial)	NM_005412.4	ENST00000328923	hCG41231.3	Down	0.74716
121216	ACY3	aspartoacylase (aminocyclase) 3	NM_080658.1	ENST00000255082	hCG21064.3	Up	1.54918
131471	CHST3	carbohydrate (chondroitin 6) sulfotransferase 3			hCG1745893.2	Up	1.58768
212885	CA14	carbonic anhydrase XIV	NM_012113.1	ENST00000237041	hCG39384.4	Up	1.31143
199658	AGRP	agouti related protein homolog (mouse)	NM_007316.1	ENST00000290953	hCG28814.2	Up	1.5749
227386	na	similar to mucosal pentraxin			hCG2036669	Up	1.50828
231095	BPIL2	bactericidal/permeability-increasing protein-like 2	NM_174932.1	ENST00000300399	hCG2042980	Up	1.68123
145693	DIO3	deiodinase, iodothyronine, type III	NM_001362.2	ENST00000359323	hCG40455.4;hCG2029465	Up	1.37401
144742	C21orf106	chromosome 21 open reading frame 106	NM_015151.2	ENST00000318711	hCG2009178	Up	1.48218
129748	GDPD2	glycerophosphodiester phosphodiesterase domain containing 2	NM_017711.2	ENST00000358596;ENST00000327292	hCG15349.3	Up	1.7647
170285	SNCA	synuclein, alpha (non A4 component of amyloid precursor)	NM_007308.1	ENST00000312278;ENST00000336904	hCG1777783.1	Up	1.51944
220032	GAD1	glutamate decarboxylase 1 (brain, 67kDa)	NM_000817.2	ENST00000358196;ENST00000344257	hCG14713.2	Up	1.72307
193080					hCG1773238.2	Up	1.76979
148434	FZD9	frizzled homolog 9 (Drosophila)	NM_003508.1	ENST00000344575	hCG18351.3	Up	1.55452
227230	FGFR2	fibroblast growth factor receptor 2 (bacteria-expressed kinase, keratinocyte growth factor receptor, craniofacial dysostosis 1, Crouzon syndrome, Pfeiffer syndrome, Jackson-Weiss syndrome)	NM_022971.1	ENST00000359354	hCG1811153.1	Up	1.56657
181855	MAGEB3	melanoma antigen family B, 3	NM_002365.3		hCG1646209.3	Up	1.6004
111427	OVGP1	oviductal glycoprotein 1, 120kDa (mucin 9, oviductin)	NM_002557.3	ENST00000256576	hCG39984.3	Down	0.7418
178408	PPP1R3D	protein phosphatase 1, regulatory subunit 3D	NM_006242.3	ENST00000255176	hCG26720.2	Up	1.34987
177779	NUDT10	nudix (nucleoside diphosphate linked moiety X)-type motif 10			hCG1657613.4	Up	1.31565
220558					hCG2042426	Up	1.55995
224440	RPL36AL	ribosomal protein L36a-like			hCG2013205	Up	1.68835
104456	RPS8	ribosomal protein S8	NM_001012.1	ENST00000271105	hCG1810890.1;hCG2022920.2;hCG2031852	Down	0.76804
235218					hCG1730714.1	Down	0.75567
194079	PPIE	peptidylprolyl isomerase E (cyclophilin E)	NM_203456.1	ENST00000356511;ENST00000324379	hCG15868.2	Down	0.72811
121150	FKBP14	FK506 binding protein 14, 22 kDa	NM_017946.2	ENST00000222803	hCG38314.2	Up	1.68623
183205			NM_000148.2	ENST00000310160	hCG16221.2	Up	1.30044
188400	ST8SIA2	ST8 alpha-N-acetyl-neuraminide alpha-2,8-sialyltransferase 2	NM_006011.3	ENST00000268164	hCG27594.5	Up	1.37667
175815	WBSCR17	Williams-Beuren syndrome chromosome region 17	NM_022479.1	ENST00000333538	hCG19354.3	Up	1.5683
118834			NM_015072.3	ENST00000286650;ENST00000298832	hCG2028821	Up	1.3114
189700	MRPL51	mitochondrial ribosomal protein L51	NM_016497.2	ENST00000229238	hCG24319.3	Down	0.71661
218065	MTMR1	myotubularin related protein 1	NM_176789.1	ENST00000358286;ENST00000314779;ENST00000314807	hCG1640369.4	Down	0.73019
104142	EIF2C1	eukaryotic translation initiation factor 2C, 1	NM_012199.2	ENST00000207451	hCG38282.2	Up	1.45456
156092	RPL3L	ribosomal protein L3-like	NM_005061.2	ENST00000268661	hCG42702.2	Up	1.61819
234130					hCG1644348.3	Up	1.35897
139239					hCG1983206	Down	0.60865
207117	ITGB4BP	integrin beta 4 binding protein	NM_002212.2	ENST00000246231;ENST00000359974	hCG38212.4	Down	0.76011
215246			NM_032382.2	ENST00000306875	hCG2027080	Up	1.3405
198630	TGM5	transglutaminase 5	NM_201631.1	ENST00000220420;ENST00000349114	hCG39708.3	Up	1.78072
136444	BRSK2	BR serine/threonine kinase 2	NM_003957.1	ENST00000308230	hCG1778319.3	Up	1.31404
135267					hCG1811207.1	Up	1.59516
105355	CDKL5	cyclin-dependent kinase-like 5	NM_003159.1	ENST00000262697	hCG1729965.2	Up	1.48556
174895	RIOK3	RIO kinase 3 (yeast)	NM_003831.2	ENST00000339486	hCG37755.3	Up	1.68222
212244	PRKCG	protein kinase C, gamma	NM_002739.3	ENST00000263431	hCG20950.2	Up	1.86009
209963	MAPK6	mitogen-activated protein kinase 6	NM_002748.2	ENST00000261845	hCG32835.2	Up	1.36405
234594	BOMB	BH3-only member B protein	NM_024949.4	ENST00000281445	hCG2025762	Up	1.39328
162054	KIAA1446	brain-enriched guanylate kinase-associated protein	NM_020836.2	ENST00000328034;ENST00000346222;ENST00000355173	hCG25026.3	Up	1.55079
107061			NM_000301.1	ENST00000241669	hCG2029799.1	Up	1.33969
103677			NM_005632.2	ENST00000219611	hCG22414.3	Up	1.35735
116629	CST9L	cystatin 9-like (mouse)	NM_080610.1	ENST00000217417	hCG1783158.1	Up	1.33693
127407	CPA1	carboxypeptidase A1 (pancreatic)	NM_001868.1	ENST00000011292	hCG18968.4	Up	1.51835
201259	PGC	progastricsin (pepsinogen C)	NM_002630.1	ENST00000356667;ENST00000211310	hCG32867.3	Up	1.32079
184290	MMP15	matrix metalloproteinase 15 (membrane-inserted)	NM_002428.2	ENST00000219271	hCG16484.2	Up	1.33159
144446	USP2	ubiquitin specific protease 2	NM_171997.1	ENST00000313870	hCG2043022.1	Up	1.41875
186935	KLK6	kallikrein 6 (neurosin, zyme)	NM_002774.2	ENST00000310157	hCG22934.2	Up	1.46815
196296	MMP28	matrix metalloproteinase 28	NM_032950.2	ENST00000338839	hCG1989249	Up	1.44316
123100			NM_022827.2	ENST00000356488;ENST00000006658	hCG29644.3	Up	1.30213
192638	USP13	ubiquitin specific protease 13 (isopeptidase T-3)	NM_003940.1	ENST00000263966	hCG16264.2	Down	0.681
223196	BTRC	beta-transducin repeat containing	NM_003939.2	ENST00000346492;ENST00000348871;ENST00000354827	hCG1811016.1	Down	0.757
134657	PRSS15	protease, serine, 15	NM_004793.2	ENST00000360614;ENST00000358403	hCG23495.4	Down	0.7657
116277	PSMC3	proteasome (prosome, macropain) 26S subunit, ATPase, 3	NM_002804.3	ENST00000298852	hCG25185.2	Down	0.73735
157571	SPINLW1	serine protease inhibitor-like, with Kunitz and WAP domains 1 (eppin)	NM_181502.1	ENST00000336443;ENST00000217430	hCG2018622.1	Up	1.60662
206958	SERPINB10	serine (or cysteine) proteinase inhibitor, clade B (ovalbumin), member 10	NM_005024.1	ENST00000238508	hCG33720.2	Up	1.73986
151983	ACE	angiotensin I converting enzyme (peptidyl-dipeptidase A) 1	NM_152831.1		hCG41821.4	Up	1.42546
117989			NM_000884.1	ENST00000326739	hCG2002013	Down	0.756
202835	PAICS	phosphoribosylaminoimidazole carboxylase, phosphoribosylaminoimidazole succinocarboxamide synthetase	NM_006452.2	ENST00000264221	hCG2027161	Down	0.7639
210735	PRPS1L1	phosphoribosyl pyrophosphate synthetase 1-like 1			hCG1643027.3	Up	1.34867
548189	LOC388633	OTTHUMP00000010102			hCG33703.3	Up	1.48354
195226	SLITRK1	SLIT and NTRK-like family, member 1	NM_052910.1	ENST00000314878	hCG1647337.1	Up	1.50342
136439	TRIM67	tripartite motif-containing 67	NM_001004342.2	ENST00000335575	hCG14913.3	Up	1.46507
226719	EDNRB	endothelin receptor type B	NM_000115.1		hCG2026806	Up	1.79916
101370	RNASEH2A	ribonuclease H2, large subunit	NM_006397.2	ENST00000221486	hCG172489.3	Down	0.70989
223716	NPM2	nucleophosmin/nucleoplasmin, 2			hCG1786193.4	Up	1.73835
129180	TBL1X	transducin (beta)-like 1X-linked			hCG1981775	Down	0.76114
169105	VN1R4	vomeronasal 1 receptor 4		ENST00000312901	hCG2044131;hCG1804276.2	Up	1.42195
147845	OTOF	otoferlin	NM_194322.1	ENST00000272371;ENST00000338581	hCG1998227	Up	1.34941
212502	OR51G2	olfactory receptor, family 51, subfamily G, member 2	NM_001005238.1	ENST00000322013	hCG2041369	Up	1.37027
233898				ENST00000357902	hCG1645775.2	Down	0.70877
178083	PDE6H	phosphodiesterase 6H, cGMP-specific, cone, gamma	NM_006205.1	ENST00000266395	hCG22957.3	Up	1.49656
228958					hCG1641393.3	Down	0.60123
235313	UNC13B	unc-13 homolog B (C. elegans)			hCG2011450.1	Up	1.44983
178917	STMN1	stathmin 1/oncoprotein 18	NM_005563.3		hCG20839.3;hCG23745.3	Down	0.64987
112934	SMPD3	sphingomyelin phosphodiesterase 3, neutral membrane (neutral sphingomyelinase II)	NM_018667.2	ENST00000219334	hCG2026230	Up	1.32328
137200	GPR103	G protein-coupled receptor 103	NM_198179.1	ENST00000334383	hCG1778361.2	Up	1.45203
102836			NM_198827.2	ENST00000335486;ENST00000261654	hCG21198.5	Up	1.46283
120652	GPR25	G protein-coupled receptor 25	NM_005298.2	ENST00000304244	hCG1770344.1	Up	1.38871
141979	RGS3	regulator of G-protein signalling 3	NM_130795.1	ENST00000343817;ENST00000350696;ENST00000317567;ENST00000317613;ENST00000342620	hCG29191.4	Up	1.42997
196674	PIB5PA	phosphatidylinositol (4,5) bisphosphate 5-phosphatase, A	NM_014422.2	ENST00000331075	hCG41308.3	Up	1.37417
125250			NM_080611.3	ENST00000339738;ENST00000278979;ENST00000202013	hCG38818.2	Up	1.51159
133658			NM_032538.1	ENST00000259750	hCG1645869.3	Up	1.61671
204784	PPM1A	protein phosphatase 1A (formerly 2C), magnesium-dependent, alpha isoform	NM_021003.2	ENST00000216502;ENST00000325642	hCG21925.2	Up	1.42944
154777	GPR12	G protein-coupled receptor 12	NM_005288.1	ENST00000255329	hCG1644664.3	Up	1.50886
188934	NMB	neuromedin B	NM_021077.3	ENST00000360476	hCG27582.4	Down	0.73276
184780	na	similar to hypothetical protein 4732467B22		ENST00000293892	hCG1644790.2	Up	1.52828
173844	MIF	macrophage migration inhibitory factor (glycosylation-inhibiting factor)	NM_002415.1	ENST00000215754	hCG41100.2	Down	0.75488
111378	KIR3DL1	killer cell immunoglobulin-like receptor, three domains, long cytoplasmic tail, 1	NM_013289.1	ENST00000358178;ENST00000355608;ENST00000326542	hCG2039725.1	Down	0.71905
194923	SCGB1A1	secretoglobin, family 1A, member 1 (uteroglobin)	NM_003357.3	ENST00000278282	hCG39843.2	Up	1.58921
203663	STAT2	signal transducer and activator of transcription 2, 113kDa	NM_005419.2	ENST00000314128	hCG24995.2	Up	1.43063
124833	NOS2A	nitric oxide synthase 2A (inducible, hepatocytes)	NM_000625.3	ENST00000313735	hCG28286.3	Up	1.35309
124333	VN1R2	vomeronasal 1 receptor 2	NM_173856.1	ENST00000341702	hCG1653395.3	Up	1.38851
120299			NM_017525.1	ENST00000302001;ENST00000342711	hCG2036574	Up	1.36652
233788					hCG1642024.3	Down	0.73165
196556	FRS3	fibroblast growth factor receptor substrate 3	NM_006653.3	ENST00000259748	hCG1779355.1	Up	1.41652
100145	FLJ34658	hypothetical protein FLJ34658	NM_152404.2		hCG1777941.2	Up	1.38123
158749	UGT2A1	UDP glycosyltransferase 2 family, polypeptide A1	NM_006798.1	ENST00000286604	hCG1781444.2	Up	1.63136
187739	SULT2B1	sulfotransferase family, cytosolic, 2B, member 1	NM_004605.2	ENST00000323090;ENST00000201586	hCG15266.3	Up	1.47927
111927	STS	steroid sulfatase (microsomal), arylsulfatase C, isozyme S	NM_000351.3	ENST00000217961	hCG37503.3	Down	0.72655
149880	TPMT	thiopurine S-methyltransferase	NM_000367.1	ENST00000309983	hCG1787300.3	Up	1.35437
164834					hCG2039504	Down	0.69682
143028					hCG2039526	Down	0.76194
151826					hCG1812939.2	Down	0.70691
185597					hCG1792523.3	Down	0.73259
205609					hCG2002986.2	Down	0.65261
187836				ENST00000328420	hCG2002981.1	Down	0.72628
122565					hCG1686192.2	Down	0.68595
163325					hCG2039497	Down	0.69936
113574	BTNL2	butyrophilin-like 2 (MHC class II associated)	NM_019602.1	ENST00000305659	hCG43715.2	Up	1.34237
123852	RHCE	Rhesus blood group, CcEe antigens	NM_138618.1	ENST00000342055;ENST00000357542;ENST00000340995;ENST00000328664;ENST00000356702	hCG1738461.2;hCG1981324	Up	1.45067
192679	RHCE	Rhesus blood group, CcEe antigens	NM_138618.1	ENST00000342055;ENST00000357542;ENST00000340995;ENST00000328664;ENST00000356702	hCG1738461.2;hCG1981324	Up	1.68315
209308	SLC7A11	solute carrier family 7, (cationic amino acid transporter, y+ system) member 11	NM_014331.2	ENST00000360200;ENST00000280612	hCG19504.3	Up	1.38693
113558	SLC7A10	solute carrier family 7, (neutral amino acid transporter, y+ system) member 10	NM_019849.1	ENST00000253188	hCG20512.3	Up	1.53923
203166					hCG1788802.2	Up	1.45048
196076	SLC36A1	solute carrier family 36 (proton/amino acid symporter), member 1	NM_078483.2	ENST00000243389	hCG1980762	Up	1.526
112712	SLC1A6	solute carrier family 1 (high affinity aspartate/glutamate transporter), member 6	NM_005071.1	ENST00000359936;ENST00000221742	hCG38588.2	Up	1.31601
157436	CLCN7	chloride channel 7	NM_001287.3	ENST00000262318	hCG42716.3	Up	1.45034
152936	SLC43A1	solute carrier family 43, member 1	NM_003627.4	ENST00000278426	hCG37810.3	Up	1.42083
158938	SCNN1A	sodium channel, nonvoltage-gated 1 alpha	NM_001038.4	ENST00000360168;ENST00000228916;ENST00000358945	hCG24314.2	Up	1.37264
394995	TRPV3	transient receptor potential cation channel, subfamily V, member 3			hCG1776737.2	Up	1.65805
104921			NM_138282.1	ENST00000303892;ENST00000323052	hCG2043423	Up	1.40144
139527					hCG2040762	Up	1.65394
212551	ATP1B2	ATPase, Na+/K+ transporting, beta 2 polypeptide	NM_001678.3	ENST00000250111	hCG42014.3	Up	1.34833
180073	HTR3B	5-hydroxytryptamine (serotonin) receptor 3B	NM_006028.3	ENST00000260191	hCG39591.2	Up	1.36876
196566				ENST00000339692	hCG1736128.4	Up	1.3819
234406	AP3M2	adaptor-related protein complex 3, mu 2 subunit	NM_006803.2	ENST00000174653	hCG1813116.2	Up	1.35924
112052	AP1M2	adaptor-related protein complex 1, mu 2 subunit	NM_005498.3	ENST00000250244	hCG28485.2	Up	1.44546
150259			NM_032298.1	ENST00000338916	hCG22949.3	Up	1.40323
122893			NM_175733.2	ENST00000359657;ENST00000318881;ENST00000306843	hCG1992033	Up	1.30505
213788	C20orf79	chromosome 20 open reading frame 79	NM_178483.2	ENST00000254968	hCG1641338.3	Down	0.71416
217952	PDZK2	PDZ domain containing 2			hCG38440.4	Up	1.67351
124473	AQP7	aquaporin 7	NM_001170.1	ENST00000297988	hCG2011318	Up	1.92612
119729	AQP1	aquaporin 1 (channel-forming integral protein, 28kDa)	NM_198098.1	ENST00000265298;ENST00000311813	hCG39137.3	Up	1.45541
10713441					hCG38926.4	Up	1.55585
191915	DOC2A	double C2-like domains, alpha	NM_003586.2	ENST00000350119;ENST00000325376	hCG1770716.3	Up	1.47874
167606	XPO4	exportin 4	NM_022459.3	ENST00000255305	hCG1774337.3	Up	1.54176
152087	TFR2	transferrin receptor 2	NM_003227.2	ENST00000223051	hCG20451.2	Up	1.39166
204167	CLCA1	chloride channel, calcium activated, family member 1	NM_001285.1	ENST00000353619;ENST00000234701	hCG25232.2	Down	0.67642
152700			NM_004980.3	ENST00000315987;ENST00000302127	hCG40081.1	Up	1.31265
214599	SLC25A24	solute carrier family 25 (mitochondrial carrier; phosphate carrier), member 24	NM_213651.1	ENST00000358132;ENST00000264128	hCG32880.3	Up	1.34665
120638	ACCN4	amiloride-sensitive cation channel 4, pituitary	NM_018674.3	ENST00000358078;ENST00000347842	hCG15587.3	Up	1.38199
102597	KCNF1	potassium voltage-gated channel, subfamily F, member 1	NM_002236.4	ENST00000295082	hCG21614.2	Up	1.44976
219034	SLC16A11	solute carrier family 16 (monocarboxylic acid transporters), member 11			hCG1985287.1	Up	1.31539
214695	FREM2	FRAS1 related extracellular matrix protein 2	NM_207361.2	ENST00000280481	hCG1780636.2	Down	0.69802
138294			NM_080653.3	ENST00000306448	hCG1644366.3	Down	0.74615
187258	CACNA1C	calcium channel, voltage-dependent, L type, alpha 1C subunit	NM_000719.4		hCG27038.3	Up	1.36703
196014	GRIK5	glutamate receptor, ionotropic, kainate 5	NM_002088.3	ENST00000301218;ENST00000262895	hCG21893.3	Up	1.71073
164732	SCN3B	sodium channel, voltage-gated, type III, beta	NM_018400.2	ENST00000299333	hCG39895.2	Up	1.35628
139485			NM_002247.2	ENST00000286628;ENST00000358063;ENST00000356701;ENST00000286627;ENST00000359475	hCG25279.4	Up	1.52833
188463	GABRD	gamma-aminobutyric acid (GABA) A receptor, delta	NM_000815.2	ENST00000344115	hCG2033639	Up	1.56881
217121	SLC22A6	solute carrier family 22 (organic anion transporter), member 6	NM_004790.3	ENST00000360421	hCG21315.2	Up	1.41283
111054					hCG1727085.1	Up	1.48063
189576				ENST00000319098	hCG1647252.2	Up	1.60721
199121	MCOLN1	mucolipin 1	NM_020533.1	ENST00000264079;ENST00000360363	hCG22254.3	Up	1.35936
143959	SYNGR1	synaptogyrin 1	NM_004711.3	ENST00000328933	hCG40059.3	Up	1.36434
193488	CACNA1E	calcium channel, voltage-dependent, alpha 1E subunit	NM_000721.2	ENST00000358338;ENST00000360108;ENST00000357570	hCG1811168.1	Up	1.60341
225769	SLC29A3	solute carrier family 29 (nucleoside transporters), member 3	NM_018344.3		hCG23776.3	Up	1.52974
169704	TRPM3	transient receptor potential cation channel, subfamily M, member 3	NM_206944.2	ENST00000358082;ENST00000357533;ENST00000360823	hCG2042991	Up	1.57279
153157	KCNK4	potassium channel, subfamily K, member 4	NM_033310.1	ENST00000328404	hCG1810791.2	Up	1.58348
184157	SLC22A18	solute carrier family 22 (organic cation transporter), member 18	NM_002555.3	ENST00000312221;ENST00000347936	hCG16433.3	Up	1.37213
187426	SLC26A8	solute carrier family 26, member 8			hCG2001149.3	Down	0.6713
203530	SLC17A7	solute carrier family 17 (sodium-dependent inorganic phosphate cotransporter), member 7	NM_020309.2	ENST00000221485	hCG16222.2	Up	1.40263
104081	IHPK3	inositol hexaphosphate kinase 3	NM_054111.2	ENST00000293756;ENST00000338884	hCG41256.3	Up	1.82093
185058	KCNC2	potassium voltage-gated channel, Shaw-related subfamily, member 2			hCG2014903.1	Up	1.30604
171551	KCNC3	potassium voltage-gated channel, Shaw-related subfamily, member 3	NM_004977.2	ENST00000305523	hCG22925.2	Up	1.5588
171931	CHRNB2	cholinergic receptor, nicotinic, beta polypeptide 2 (neuronal)	NM_000748.1	ENST00000292212	hCG18732.2	Up	1.42344
143008			NM_022006.1	ENST00000270310	hCG1983949	Up	1.47405
149251	SLC6A2	solute carrier family 6 (neurotransmitter transporter, noradrenalin), member 2	NM_001043.1	ENST00000300262;ENST00000219833	hCG2025341.1	Up	1.47374
142092	SLC14A2	solute carrier family 14 (urea transporter), member 2	NM_007163.2	ENST00000255226	hCG2021009.1	Up	1.40081
207390	SLC22A8	solute carrier family 22 (organic anion transporter), member 8	NM_004254.2	ENST00000336232;ENST00000311438	hCG21316.3	Up	1.41157
102302			NM_198857.1	ENST00000359871;ENST00000342814;ENST00000356682	hCG2007960	Up	1.61255
219146	SLC6A18	solute carrier family 6, member 18	NM_182632.1	ENST00000296821;ENST00000324642	hCG1991125	Up	2.03309
112985	SV2A	synaptic vesicle glycoprotein 2A		ENST00000290269	hCG1780589.3	Up	1.36789
135791	RLBP1	retinaldehyde binding protein 1	NM_000326.3	ENST00000268125	hCG28638.2	Up	1.31117
127726					hCG1642824.2	Up	1.45335
111008	ACO1	aconitase 1, soluble	NM_002197.1	ENST00000360053;ENST00000309951	hCG30165.4	Down	0.7653
116367			NM_182580.1	ENST00000310611	hCG2043250	Up	1.51962
154166	LOC164714	similar to RIKEN cDNA 1700019P01		ENST00000343432;ENST00000266182	hCG2042154.1	Up	1.76622
702591					hCG2042081	Up	1.46354
144156					hCG2041755	Up	1.57489
492295				ENST00000344287	hCG1733035.2	Up	1.49813
145645				ENST00000270223	hCG2039154	Up	1.52319
156432	C15orf20	chromosome 15 open reading frame 20	NM_025049.1	ENST00000333425	hCG1786857.2	Up	1.49913
330221					hCG2018963	Up	1.74031
224758					hCG2039706	Up	1.66486
237004						Up	1.35748
123379			NM_172240.1	ENST00000313546	hCG27606.4	Up	1.30547
199747	RNF14	ring finger protein 14	NM_183400.1	ENST00000340341;ENST00000356143;ENST00000347642;ENST00000261809	hCG36996.3	Up	1.36045
135804					hCG2040692	Up	1.50409
230393					hCG2032510	Up	1.82339
167179						Up	1.56761
230626					hCG2028334	Up	1.41762
120242					hCG2042057	Up	1.74639
218697					hCG2042643	Up	1.35826
198092					hCG2042139.1	Up	1.40714
140183	LY6G6E	lymphocyte antigen 6 complex, locus G6E	NM_024123.1	ENST00000354964;ENST00000320994	hCG43710.3	Up	1.35839
104926			NM_152643.5	ENST00000304613;ENST00000359116	hCG19796.4	Up	1.62186
224856					hCG1997376.1	Up	1.37999
123673					hCG1812883.1	Up	1.45078
702447					hCG2038979	Up	1.5108
230383						Up	1.73478
556946	KRTAP23-1	keratin associated protein 23-1	NM_181624.1	ENST00000334160		Up	1.33052
113252	na	hypothetical LOC283166			hCG1813886.1	Up	1.48246
163176					hCG1820543.1	Up	1.51082
688396					hCG1796094.2	Up	1.40977
192398					hCG1655016.3	Up	1.33961
202048					hCG2040474	Up	1.72761
156372	MERTK	c-mer proto-oncogene tyrosine kinase	NM_006343.1	ENST00000295408	hCG1812723.2	Up	1.3203
199168	KCNQ1DN	KCNQ1 downstream neighbor	NM_018722.1	ENST00000311564	hCG1656119.2	Up	1.37836
215205					hCG1817470.1	Up	1.31365
228459					hCG2029714	Up	1.43235
183220	MSMB	microseminoprotein, beta-	NM_002443.2	ENST00000298239;ENST00000358559	hCG1982903	Up	1.58442
232292					hCG2004779	Up	1.51583
211266						Up	1.63482
156109			NM_013941.2	ENST00000355332	hCG1645045.2	Up	1.61488
171918	VGLL2	vestigial like 2 (Drosophila)	NM_153453.1	ENST00000326274;ENST00000352536	hCG1660839.3	Up	1.3375
206383						Up	1.62851
131603	SH3RF2	SH3 domain containing ring finger 2	NM_152550.2	ENST00000359120;ENST00000287018	hCG38120.4	Up	1.47006
236687					hCG1723830.2	Up	1.37805
188590	ZCCHC12	zinc finger, CCHC domain containing 12	NM_173798.2	ENST00000310164	hCG1645265.4	Up	1.43177
187464	FLJ39237	FLJ39237 protein	NM_198571.1	ENST00000300303	hCG1735599.2	Up	1.3138
111224			NM_024588.3	ENST00000360491;ENST00000328869;ENST00000356843	hCG1748434.1	Up	1.37271
105608	LOC440864	hypothetical gene supported by BC040724			hCG2042039	Up	1.57329
227684	FMR1NB	fragile X mental retardation 1 neighbor	NM_152578.1	ENST00000317003	hCG1993342	Up	1.57782
205375	RDHE2	epidermal retinal dehydrogenase 2	NM_138969.2	ENST00000303749	hCG1787435.2	Up	1.82476
691815					hCG2038528	Up	1.52309
132699	PCNXL3	pecanex-like 3 (Drosophila)		ENST00000309024	hCG23294.2	Up	1.41203
185805					hCG1798483.1	Up	1.47204
212552	ZNF546	zinc finger protein 546	NM_178544.2	ENST00000347077	hCG43355.5	Up	1.80423
236622					hCG1795070.3	Up	1.39441
126482	OR4X1	olfactory receptor, family 4, subfamily X, member 1	NM_001004726.1	ENST00000320048	hCG2041543.1	Up	1.72652
204444					hCG2040090	Up	1.39645
694438				ENST00000328276	hCG1747372.2	Up	1.38066
196634	OR6Q1	olfactory receptor, family 6, subfamily Q, member 1		ENST00000302622	hCG1645623.3	Up	1.30787
134828	MGC2474	hypothetical protein MGC2474	NM_023931.2	ENST00000252799	hCG1788528.3	Up	1.35012
235283						Up	1.33244
114678	C19orf14	chromosome 19 open reading frame 14	NM_173636.3	ENST00000357812;ENST00000270301;ENST00000359340;ENST00000221214	hCG1985170	Up	1.36402
205946	LCE3D	late cornified envelope 3D	NM_032563.1		hCG1818239.1	Up	1.36685
234081					hCG1992914	Up	1.43042
182414					hCG2041093;hCG2038646	Up	1.31444
242068	DEFB104A	defensin, beta 104A	NM_080389.1	ENST00000316169;ENST00000314265		Up	1.62038
193837					hCG2041779	Up	1.43869
698132					hCG2036953	Up	1.32615
153646				ENST00000343565;ENST00000324825	hCG16643.3	Up	1.33861
198593					hCG2040777	Up	1.41749
232072					hCG2001326	Up	1.46488
151749				ENST00000307185	hCG1642362.2	Up	1.40582
114684					hCG2041705	Up	1.46446
233037	na	hypothetical LOC389695			hCG1995004	Up	1.33634
152831	OXCT2	3-oxoacid CoA transferase 2	NM_022120.1		hCG1782704.2;hCG1782699.2	Up	1.42264
205341	FLJ22349	hypothetical protein FLJ22349	NM_024821.2	ENST00000255784	hCG41558.3	Up	1.36779
482016					hCG2039922	Up	1.4257
231681					hCG2019678	Up	1.3537
157043	OR1F2	olfactory receptor, family 1, subfamily F, member 2			hCG2039967	Up	1.3428
223304	TTL	tubulin tyrosine ligase	NM_153712.3	ENST00000233336	hCG16258.3	Up	1.37578
170317	na	LOC440334			hCG1658588.3	Up	1.31837
611690						Up	1.42655
113464	MCPIP	MCP-1 treatment-induced protein	NM_025079.1	ENST00000324002	hCG25680.2	Up	1.3506
117547	MAPK7	mitogen-activated protein kinase 7	NM_139034.1	ENST00000322724;ENST00000299612;ENST00000359911;ENST00000308406	hCG30677.5	Up	1.42994
692566	FLJ40343	hypothetical protein FLJ40343	NM_182579.1		hCG2038239	Up	1.77848
481723						Up	1.68353
10696213					hCG2038362	Up	1.76649
196521	UNQ467	KIPV467	NM_207392.1	ENST00000338897	hCG23601.4	Up	1.67613
126901	na	hypothetical gene supported by NM_175889			hCG1652096.2	Up	1.88367
108175	OTUB2	OTU domain, ubiquitin aldehyde binding 2	NM_023112.2	ENST00000203664	hCG22343.3	Up	1.57156
153004	MGC24975	hypothetical protein MGC24975	NM_153359.1		hCG1646404.2	Up	1.45345
214258					hCG2041579.1	Up	1.3306
227774	EVC2	Ellis van Creveld syndrome 2 (limbin)	NM_147127.2	ENST00000344408;ENST00000310917	hCG1981074.1	Up	1.59573
196376	CAPS	calcyphosine	NM_004058.2	ENST00000222125	hCG23051.3	Up	1.47938
114445	TFF3	trefoil factor 3 (intestinal)			hCG401265.3	Up	1.33942
10715781			NM_207577.1		hCG2017365	Up	1.79014
312526					hCG1775154.2	Up	1.31736
156417	C20orf54	chromosome 20 open reading frame 54	NM_033409.2	ENST00000217254	hCG39872.4	Up	1.31024
410937	C10orf99	chromosome 10 open reading frame 99	NM_207373.1	ENST00000341732	hCG2036682	Up	1.33546
232764						Up	1.46598
144788	LOC401074	hypothetical LOC401074			hCG1817947.1	Up	1.5314
199767				ENST00000314657	hCG1645902.2	Up	1.51457
145763	FLJ10922	hypothetical protein FLJ10922	NM_018273.2	ENST00000293261	hCG15259.4	Up	1.74802
143287	AQP8	aquaporin 8	NM_001169.2	ENST00000219660	hCG21975.3	Up	1.59547
232715					hCG2011698	Up	1.49614
231426					hCG2031439	Up	1.36543
702154	na	LOC440286			hCG1640601.3	Up	1.37931
234182					hCG1992076	Up	1.49611
409573					hCG1984799	Up	1.3269
215675	KLHL18	kelch-like 18 (Drosophila)			hCG15425.3	Up	1.39685
122697	TP53INP2	tumor protein p53 inducible nuclear protein 2	NM_021202.1	ENST00000170114	hCG38509.3	Up	1.35737
226893	MGC46496	hypothetical protein MGC46496			hCG2027970.1	Up	1.60861
214313			NM_138482.2	ENST00000318886	hCG1811732.1	Up	1.41278
702987					hCG18527.2	Up	1.61723
228232					hCG2043976	Up	1.3765
235098				ENST00000313029	hCG1989214	Up	1.30204
142908					hCG2042869	Up	1.36331
142915	NUDT17	nudix (nucleoside diphosphate linked moiety X)-type motif 17		ENST00000334513	hCG1810962.1	Up	1.37835
126390			NM_031913.1	ENST00000289135	hCG2039375	Up	1.53715
107730					hCG2040918	Up	1.54981
197739	FLJ35757	hypothetical protein FLJ35757	NM_152598.1		hCG2039713.1	Up	1.43284
228829						Up	1.44103
206352			NM_138813.2	ENST00000310127	hCG2004367.1	Up	1.35374
231226					hCG1998541	Up	1.5338
221866					hCG2042599.1	Up	1.41953
166933	ZNF385	zinc finger protein 385	NM_015481.1	ENST00000314943;ENST00000338010;ENST00000352268	hCG37356.3	Up	1.32091
234077				ENST00000328731	hCG1996303	Up	1.46887
139221	LOC390940	similar to R28379_1			hCG39353.3	Up	1.36857
229519					hCG2015810	Up	2.13186
124304					hCG2036555	Up	1.81294
103029					hCG1645213.2	Up	1.8953
235106					hCG2006992	Up	1.63356
153172	na	similar to hypothetical protein A630014H24			hCG1658971.3	Up	1.34687
140219	na	hypothetical LOC285248			hCG1804800.2	Up	1.60253
234549				ENST00000338885	hCG2036632.1;hCG1653393.3	Up	1.3113
704185					hCG2038354	Up	1.44503
160712	C22orf18	chromosome 22 open reading frame 18	NM_024053.3	ENST00000215980	hCG41550.3	Up	1.34912
105322				ENST00000325151	hCG2040265.1	Up	1.46702
230519				ENST00000313156	hCG1998993	Up	1.46606
202463	PRR7	proline rich 7 (synaptic)	NM_030567.2	ENST00000323249;ENST00000355386	hCG41591.2	Up	1.49492
199794	DGAT2L4	diacylglycerol O-acyltransferase 2-like 4	NM_001002254.1	ENST00000276101	hCG15348.3	Up	1.56342
198267					hCG1818121.1	Up	1.53859
210449					hCG1820743.2	Up	1.64732
232475					hCG2007877	Up	1.5217
189841	NYD-SP20	testes development-related NYD-SP20	NM_032598.2	ENST00000268981;ENST00000355380;ENST00000322080	hCG1644835.4	Up	1.60812
230545					hCG1997213	Up	1.42922
234136					hCG2015188	Up	1.3621
382610					hCG1818131.1	Up	1.43195
116382					hCG1650101.3	Up	1.56942
231598					hCG2019467	Up	1.5607
172196			NM_001001795.1	ENST00000313465	hCG24020.3	Up	1.44213
189811					hCG1654259.1	Up	1.76017
229748					hCG2001222	Up	1.61901
230550					hCG1993947	Up	1.53898
127663					hCG2042336	Up	1.45325
186249	KIAA0913	KIAA0913			hCG20538.2;hCG17885.3	Up	1.56086
171242	LOC387978	hypothetical gene supported by BX248251		ENST00000335192	hCG1820449.1	Up	1.62876
212417					hCG1781894.2	Up	1.45649
127042			NM_001009610.1	ENST00000342531;ENST00000343312;ENST00000305740;ENST00000330762;ENST00000340638	hCG1746998.2	Up	1.46992
225051					hCG1995470	Up	1.43607
193077	C10orf80	chromosome 10 open reading frame 80		ENST00000312902	hCG1781628.2	Up	1.44142
132229	RNF151	ring finger protein 151		ENST00000321392	hCG42720.2	Up	1.47166
277508					hCG2018451	Up	1.73893
232589					hCG1655920.2	Up	1.41317
180149	NLGN2	neuroligin 2	NM_020795.2	ENST00000302926	hCG42031.5	Up	1.6523
228730			NM_207314.1	ENST00000319427	hCG1646763.4	Up	1.628
206102	LOC220070	hypothetical protein BC004224	NM_145308.2	ENST00000307548	hCG1774065.2	Up	1.42624
191369					hCG2040505	Up	1.45479
503232	na	LOC440315			hCG2038712	Up	1.5674
702157	MGC42630	hypothetical protein MGC42630	NM_175923.2			Up	1.40966
233504					hCG2019067	Up	1.56941
149785	CRB3	crumbs homolog 3 (Drosophila)	NM_174882.1	ENST00000308243;ENST00000344633	hCG23060.3	Up	1.45636
119184						Up	1.44824
235334						Up	1.54012
140844				ENST00000354975		Up	1.37387
221490	C9orf96	chromosome 9 open reading frame 96			hCG28156.4	Up	1.57267
232819					hCG27944.4	Up	1.59725
235381						Up	1.66625
189356					hCG2041339	Up	1.94384
196127					hCG1747327.2	Up	1.51498
232039					hCG28641.3	Up	1.30717
136418						Up	1.38738
228841					hCG1790806.2	Up	1.3356
116702					hCG1818862.1	Up	1.35307
695718					hCG2038176	Up	1.32727
203779	IFP38	IFP38	NM_031943.1		hCG2036706	Up	1.38206
121093					hCG1641733.2	Up	1.71791
694723					hCG1997997	Up	1.94887
232607					hCG2009921	Up	1.62213
226801					hCG2042517	Up	1.76033
165355					hCG1817276.1	Up	1.88227
228198			NM_054107.1	ENST00000335302	hCG31041.3	Up	1.94489
662018					hCG2039011	Up	1.78204
233719					hCG1991914	Up	1.81969
169428					hCG2040675	Up	1.96392
143906					hCG2042916	Up	1.79662
234483				ENST00000354432	hCG2003713.1	Up	2.14493
188204					hCG1800530.1	Up	1.92964
177258					hCG2041830	Up	1.72315
140446					hCG2040873	Up	1.71103
125334					hCG1812979.2	Up	1.70244
123477	OR7C2	olfactory receptor, family 7, subfamily C, member 2	NM_012377.1	ENST00000248072	hCG1779707.3	Up	1.56649
173836	DSCR8	Down syndrome critical region gene 8	NM_032589.2		hCG1794841.2	Up	1.43419
211775					hCG2041790	Up	1.43288
146833					hCG2041707	Up	1.6268
716432					hCG2038152	Up	1.45472
157555	TRIP	TRAF interacting protein	NM_005879.2	ENST00000331456	hCG95980.4	Up	1.39374
165327					hCG1778981.2	Up	1.5308
163071					hCG2041666	Up	1.4759
112855	DKFZp761P0212	hypothetical protein DKFZp761P0212			hCG1816473.1	Up	1.33795
220276	SLC41A1	solute carrier family 41, member 1	NM_173854.4	ENST00000338314	hCG19155.2	Up	1.5936
213740	CABLES2	Cdk5 and Abl enzyme substrate 2	NM_031215.1	ENST00000279101	hCG41779.2	Up	1.47059
160557					hCG2041487	Up	1.50211
127236					hCG2040844	Up	1.32665
228627					hCG2003104	Up	1.33378
196478	na	similar to neuralized 1		ENST00000356947;ENST00000334453;ENST00000357477;ENST00000356071	hCG41247.3	Up	1.40403
123557					hCG1799365.1	Up	1.36759
212473					hCG2040830	Up	1.35314
113257	ZDHHC1	zinc finger, DHHC domain containing 1	NM_013304.1	ENST00000348579;ENST00000350185	hCG1775401.2	Up	1.55001
229998						Up	1.31021
546271						Up	1.47687
157828	SLC6A17	solute carrier family 6, member 17	NM_001010898.1		hCG40258.3	Up	1.30458
116068	CMYA1	cardiomyopathy associated 1	NM_194293.2	ENST00000340369	hCG1645144.3	Up	1.30172
229313					hCG2029351	Up	1.5901
118448				ENST00000327859		Up	1.39758
236719					hCG20576.2	Up	1.42032
119578						Up	1.36188
161841	HAMP	hepcidin antimicrobial peptide	NM_021175.2	ENST00000222304	hCG23610.2	Up	1.46131
133306					hCG25082.3	Up	1.30652
187607					hCG2040329	Up	1.45079
230029						Up	1.42896
701053					hCG2003663	Up	1.40458
684272				ENST00000354628	hCG2011218.1	Up	1.35035
232204				ENST00000325056	hCG2005820	Up	1.40799
211834					hCG1820398.1	Up	1.51297
150479	FLJ11783	hypothetical protein FLJ11783	NM_024891.1		hCG1732268.2	Up	1.31769
163952					hCG2040588	Up	1.37979
207402					hCG40812.2	Up	1.32267
194710	UPK2	uroplakin 2	NM_006760.1	ENST00000264031		Up	1.37144
172181	RTP2	receptor transporting protein 2	NM_001004312.1	ENST00000358241	hCG1792508.2	Up	1.36804
159638	C21orf88	chromosome 21 open reading frame 88	NM_153754.1	ENST00000359876	hCG1812842.2	Up	1.55071
228791						Up	1.31393
231381					hCG1987884	Up	1.3423
183979					hCG2041177	Up	1.33118
213293					hCG2041876	Up	1.33126
199400	SLC36A2	solute carrier family 36 (proton/amino acid symporter), member 2		ENST00000335244	hCG1782857.3	Up	1.31112
114374	LOC285908	hypothetical protein LOC285908	NM_181722.2		hCG1658870.2	Up	1.35947
155205	PTMS	parathymosin	NM_002824.4		hCG25932.2	Up	1.31102
234587					hCG2024800	Up	1.44952
148743	C1QTNF4	C1q and tumor necrosis factor related protein 4	NM_031909.1	ENST00000302514	hCG1789876.2	Up	1.57181
123318					hCG1647082.2	Up	1.45593
155703	na	hypothetical LOC389087			hCG1652931.1	Up	1.33598
168822			NM_004807.1	ENST00000259241;ENST00000343660	hCG38911.3	Up	1.47088
155019					hCG2044122	Up	1.41852
155817	LOC388323	hypothetical LOC388323			hCG32699.2	Up	1.61742
200479					hCG2040204	Up	1.42159
234988				ENST00000329097	hCG2010942	Up	1.53905
230202					hCG1980034	Up	1.47686
144329	SLD5	SLD5 homolog	NM_032336.1	ENST00000276533	hCG28666.2	Up	1.65212
140879	C9orf46	chromosome 9 open reading frame 46	NM_018465.1	ENST00000223864	hCG1742332.3	Up	1.41195
140402					hCG2042016	Up	1.82273
702747					hCG1999577.1	Up	1.52177
232646					hCG2012269	Up	1.40359
145330					hCG15588.3	Up	1.48704
228609						Up	1.55733
702949					hCG2038395.1	Up	1.41561
219115					hCG2044044;hCG2042480	Up	1.42745
130222					hCG2041908	Up	1.5561
424465					hCG1991703	Up	1.55101
220854	PPP4R1L	protein phosphatase 4, regulatory subunit 1-like	NM_018498.2	ENST00000244070;ENST00000334187	hCG27375.3	Up	1.54668
141246					hCG1815251.1	Up	1.68246
712642					hCG2002864	Up	1.42786
148170					hCG2042075	Up	1.47487
131332	KIAA0738	KIAA0738 gene product	NM_014719.1	ENST00000359410;ENST00000355951		Up	1.41728
135861	MGC11102	hypothetical protein MGC11102	NM_032325.2	ENST00000312234	hCG23306.3	Up	1.44859
190632				ENST00000331167	hCG1685763.3	Up	1.44228
182453				ENST00000299194	hCG1645117.3	Up	1.40298
215611					hCG2040089	Up	1.4821
145353	PHYHIPL	phytanoyl-CoA hydroxylase interacting protein-like	NM_032439.1	ENST00000298208	hCG41128.3	Up	1.31246
210984					hCG1646953.3	Up	1.52683
226516	FLJ37543	hypothetical protein FLJ37543	NM_173667.1	ENST00000313303	hCG2036952	Up	1.60857
197499	C14orf68	chromosome 14 open reading frame 68	NM_207117.2	ENST00000267637;ENST00000357120	hCG25027.5	Up	1.42235
121369				ENST00000295133	hCG1776403.3	Up	1.679
192346					hCG1654216.1	Up	1.54491
148254					hCG1783650.3	Up	1.70719
716632			NM_001005500.1	ENST00000315957	hCG2044376	Up	1.66348
447116	LCE2A	late cornified envelope 2A	NM_178428.3	ENST00000335540	hCG2043605	Up	1.34399
145935	FLJ20200	hypothetical protein FLJ20200	NM_017708.1	ENST00000263266	hCG15269.2	Up	1.52463
160000			NM_031913.1	ENST00000289135	hCG16054.3;hCG2039375	Up	1.60019
236702	MGC14156	hypothetical protein MGC14156			hCG39062.2	Up	1.47255
152726	na	similar to CDNA sequence BC012256			hCG1746478.3	Up	1.58187
197808			NM_152462.1	ENST00000324353	hCG1989263.1;hCG1991311.1	Up	1.36188
155214					hCG2041124	Up	1.41341
690929					hCG2001950	Up	1.31901
191221					hCG2041133	Up	1.63417
167538						Up	1.34858
483416					hCG2022318	Up	1.38736
201085					hCG1814631.1	Up	1.39857
204334					hCG1809488.1	Up	1.35096
385073					hCG2025542	Up	1.30794
236396					hCG1640327.4	Up	1.49068
147321					hCG2042024	Up	1.40004
237093					hCG2042272	Up	1.37004
111432					hCG1787533.1	Up	1.31626
185117					hCG1730105.2	Up	1.36411
230795					hCG1812150.2	Up	1.60323
150873					hCG40743.3	Up	1.37231
104728					hCG2036946	Up	1.43266
427304				ENST00000313866		Up	1.38442
149100					hCG2041278	Up	1.37184
146137	HUMPPA	paraneoplastic antigen	NM_014603.1	ENST00000337231;ENST00000226235	hCG29840.2	Up	1.48293
155691					hCG1641595.3	Up	1.45726
141827					hCG2040961	Up	1.50106
234889					hCG2008112.1	Up	1.38036
228707	LOC283932	hypothetical protein LOC283932	NM_175901.3	ENST00000320045	hCG1998201.1	Up	1.41512
172029			NM_012200.2	ENST00000265471	hCG20384.2;hCG16017.4	Up	1.44141
187967	na	similar to KIAA0592 protein	NM_015262.1	ENST00000336378;ENST00000359860;ENST00000314664	hCG1980421	Up	1.45737
235357					hCG2011583;hCG1815006.1	Up	1.42643
613253					hCG1794763.1	Up	1.48875
201343					hCG1644777.3	Up	1.49173
146543	ROBO4	roundabout homolog 4, magic roundabout (Drosophila)	NM_019055.4	ENST00000306534;ENST00000319925	hCG1813899.2	Up	1.60148
165280	na	similar to chromosome 1 open reading frame 37			hCG1776038.2	Up	1.53461
195584			NM_012390.3	ENST00000226460	hCG1658557.2	Up	1.47976
198427			NM_033199.2	ENST00000273610	hCG2039656.1;hCG2045959	Up	1.60279
139770					hCG1817442.1	Up	1.56901
546610					hCG1989952	Up	1.34366
149532					hCG1818638.1	Up	1.35192
235846			NM_145912.4	ENST00000355469;ENST00000329021	hCG2010720	Up	1.40127
186912	DTX2	deltex homolog 2 (Drosophila)	NM_020892.1	ENST00000324432;ENST00000360543;ENST00000307569		Up	1.54598
234140					hCG2013477.1	Up	1.6905
231187	FLJ32770	hypothetical protein FLJ32770	NM_182525.1	ENST00000308614	hCG2009866.1	Up	1.74721
233518					hCG2025114	Up	1.70652
197177	MUC3A	mucin 3A, intestinal			hCG1747328.2	Up	1.60449
227165	FRAS1	Fraser syndrome 1	NM_025074.3	ENST00000264895	hCG2036626.1	Up	1.54774
370761					hCG1980254	Up	1.42129
235043					hCG1997148	Up	1.63865
140047				ENST00000217320	hCG17868.2	Up	1.46643
523571					hCG2007189	Up	1.63337
186446	BM88	BM88 antigen	NM_016564.2	ENST00000330106	hCG1778301.2	Up	1.49072
193222					hCG1816002.1	Up	1.5241
142046					hCG1788004.1	Up	1.42324
194139					hCG2042104	Up	1.37873
137907	SMARCC2	SWI/SNF related, matrix associated, actin dependent regulator of chromatin, subfamily c, member 2	NM_003075.2	ENST00000267064	hCG25004.3	Up	1.399
101252					hCG1730707.4	Up	1.6016
206803					hCG1801603.2	Up	1.75298
143863	na	similar to Cell division protein kinase 5 (Tau protein kinase II catalytic subunit) (TPKII catalytic subunit) (Serine/threonine-protein kinase PSSALRE)			hCG1641774.2	Up	1.38974
165430						Up	1.31855
144077					hCG1642704.2	Up	1.51482
170284	C9orf152	chromosome 9 open reading frame 152		ENST00000343679;ENST00000353982	hCG28768.2;hCG19652.3	Up	1.31197
105293				ENST00000334896;ENST00000357290	hCG25025.3	Up	1.54449
169668	na	hypothetical LOC388515				Up	1.64855
187415					hCG2005520.1	Up	1.44197
230787					hCG1985224	Up	1.38451
174568	OSTalpha	organic solute transporter alpha	NM_152672.3	ENST00000296327	hCG22506.3	Up	1.45033
150022	SPATC1	spermatogenesis and centriole associated 1	NM_198572.1	ENST00000335203	hCG1770328.3	Up	1.66991
155018					hCG2041640	Up	1.49768
682998			NM_031887.2	ENST00000336667		Up	1.45248
159749					hCG2040093	Up	1.49912
235129					hCG2029426	Up	1.45128
208674	RBM15	RNA binding motif protein 15	NM_022768.4	ENST00000294837;ENST00000343112	hCG1641908.3;hCG41119.2	Up	1.4439
204579					hCG1801489.2	Up	1.53708
148687	na	similar to Probable mitochondrial import receptor subunit TOM40 homolog (Translocase of outer membrane 40 kDa subunit homolog) (Haymaker protein) (p38.5)			hCG1643203.3	Up	1.35502
195657					hCG2041370	Up	1.38952
613619					hCG2038715	Up	1.76512
230008						Up	1.35782
204642	na	similar to Golgi autoantigen, golgin subfamily A member 6 (Golgin linked to PML) (Golgin-like protein)			hCG2040642	Up	1.40769
118561	FAM46B	family with sequence similarity 46, member B	NM_052943.2	ENST00000358665;ENST00000289166	hCG19454.2	Up	1.37289
172288	SUSD2	sushi domain containing 2	NM_019601.3	ENST00000327540;ENST00000358321	hCG2043017	Up	1.52589
230438					hCG1793893.2	Up	1.39219
235503					hCG2010347.1	Up	1.37831
189302						Up	1.3603
232840					hCG2008086	Up	1.42195
189918	PQLC2	PQ loop repeat containing 2	NM_017765.1	ENST00000234646	hCG41084.3	Up	1.45927
235751					hCG2024647	Up	1.41859
549205					hCG2021736	Up	1.41398
232217					hCG2008536	Up	1.40665
126012	PLAC2	placenta-specific 2		ENST00000312785	hCG2043056	Up	1.51015
673310					hCG1980662	Up	1.35163
213775					hCG2040475	Up	1.32122
160550					hCG1982360;hCG1982161.1	Up	1.40235
192626						Up	1.36168
234894	SMCR8	Smith-Magenis syndrome chromosome region, candidate 8	NM_144775.1	ENST00000316811	hCG1986106.1	Up	1.55096
158293					hCG2042776	Up	1.33194
112686	ZNF650	zinc finger protein 650	NM_172070.2	ENST00000272793	hCG2043126.1	Up	1.33638
609758					hCG2014776	Up	1.52553
700282					hCG2042877	Up	1.4013
173000	FLJ13841	hypothetical protein FLJ13841	NM_024702.1	ENST00000269394	hCG1645956.3	Up	1.4128
113697			NM_023076.2	ENST00000248104	hCG2039396	Up	1.32966
178727					hCG2040788	Up	1.40047
208978					hCG2041022	Up	1.73985
685443					hCG2038594	Up	1.50384
129970					hCG2040504	Up	1.50769
134686					hCG1794203.1	Up	1.41566
408180					hCG2038275	Up	1.55909
172275	GPR56	G protein-coupled receptor 56	NM_201524.1		hCG1811664.2	Up	1.37157
196749					hCG2041216	Up	1.50335
611530					hCG1986588	Up	1.56562
416733					hCG2038831	Up	1.7735
232393					hCG1640580.3	Up	1.39559
176191	PRAP1	proline-rich acidic protein 1	NM_145202.3	ENST00000298727	hCG19151.2	Up	1.41443
235123			NM_001008745.1	ENST00000326281	hCG1988097	Up	1.40324
407885	LCE4A	late cornified envelope 4A	NM_178356.1	ENST00000335535	hCG2043606	Up	1.39355
229842					hCG2014067	Up	1.41461
116281					hCG2041399	Up	1.58146
460806					hCG2038611	Up	1.66024
152791	C14orf1	chromosome 14 open reading frame 1	NM_007176.1		hCG21643.2	Up	1.61725
162432	MGC22014	hypothetical protein MGC22014		ENST00000305799	hCG40738.4	Up	1.62445
154684					hCG1820497.1	Up	1.51552
185106						Up	1.55909
194708					hCG2009806	Up	1.34912
162043				ENST00000342765	hCG1774582.1	Up	1.4535
147186	USH1G	Usher syndrome 1G (autosomal recessive)	NM_173477.2	ENST00000319642	hCG29841.2	Up	1.43613
187278			NM_203463.1	ENST00000305747	hCG2005241	Up	1.49097
408760					hCG2039055	Up	1.62289
177837				ENST00000256523	hCG1811444.1;hCG1994951	Up	1.35864
156873	NIFIE14	seven transmembrane domain protein	NM_032635.2	ENST00000222284	hCG23578.2	Up	1.36582
189964			NM_138688.1	ENST00000360658;ENST00000310209	hCG2039471;hCG2045957	Up	1.75702
224677					hCG2042612	Up	1.38231
702299					hCG2039058	Up	1.33622
230571					hCG1979866	Up	1.4771
184433	PATE	expressed in prostate and testis	NM_138294.2	ENST00000305738	hCG38922.2	Up	1.31356
235118					hCG2005187	Up	1.33876
228369					hCG38985.2	Up	1.39693
223490					hCG2042424	Up	1.36542
448841					hCG2024922	Up	1.35279
149494			NM_178516.2	ENST00000290881	hCG28847.4;hCG28832.5	Up	1.44143
146237	NOR1	oxidored-nitro domain-containing protein	NM_145047.3	ENST00000315643;ENST00000356637;ENST00000235532	hCG1787723.1	Up	1.87825
416401					hCG1994277	Up	1.56687
710754					hCG1794531.2	Up	1.43663
152867				ENST00000334235	hCG1782702.1	Up	1.77835
102222					hCG2040255	Up	1.83661
148909					hCG1813697.1	Up	1.3341
202840	WDR42C	WD repeat domain 42C		ENST00000329763	hCG19378.2	Up	1.43294
340385					hCG1774614.2	Up	1.43443
143299					hCG1812972.1	Up	1.32028
131855	GPR75	G protein-coupled receptor 75	NM_006794.1		hCG2039613	Up	1.30458
196735	ProSAPiP1	ProSAPiP1 protein	NM_014731.2	ENST00000337576;ENST00000329152;ENST00000360342	hCG39248.4	Up	1.32136
144878			NM_080829.1	ENST00000302936	hCG37540.4	Up	1.42248
162920				ENST00000334247	hCG19572.3	Up	1.53637
409931			NM_033510.1	ENST00000267889	hCG2039186	Up	1.37769
227481					hCG23599.2	Up	1.50699
206794	NIP	homolog of Drosophila Numb-interacting protein	NM_144565.2	ENST00000322839;ENST00000267803	hCG2036886	Up	1.34729
226890	FRMPD2	FERM and PDZ domain containing 2			hCG1725443.3	Up	1.30511
231649					hCG2016851	Up	1.49857
139013					hCG2041534	Up	1.61064
186127	KU-MEL-3	KU-MEL-3 protein	NM_001011540.1		hCG2041168	Up	1.34505
236788						Up	1.30276
225301	C11orf36	chromosome 11 open reading frame 36	NM_173590.1		hCG2036876.1	Up	1.33665
104477	na	hypothetical LOC389300			hCG1654959.2	Up	1.35225
212771			NM_021184.3	ENST00000325593	hCG2044640	Up	1.30877
708742					hCG2038634	Up	1.3809
216817					hCG1811141.1	Up	1.36354
703077					hCG1810952.2	Up	1.38687
232071				ENST00000357968	hCG2044644	Up	1.31632
135743				ENST00000332720	hCG1725344.2	Up	1.39354
172916					hCG1649553.2	Up	1.30377
211238					hCG1808993.1	Up	1.36882
142566				ENST00000340915	hCG40812.2	Up	1.52823
180933					hCG1814265.1	Up	1.30388
216657	MGC3130	hypothetical protein MGC3130	NM_024032.2	ENST00000319977;ENST00000245382	hCG30308.2	Up	1.41952
214799	OR5B21	olfactory receptor, family 5, subfamily B, member 21	NM_001005218.1	ENST00000360374	hCG1793651.2	Up	1.58016
179434					hCG2040973	Up	1.6423
145522	na	similar to RIKEN cDNA 5330401P04		ENST00000341370	hCG1646803.3	Up	1.4137
141058					hCG1817912.1	Up	1.43406
157716					hCG2041589	Up	1.40111
153000					hCG2038845;hCG2041775	Up	1.40189
134875	FLJ90119	hypothetical protein FLJ90119	NM_153347.1	ENST00000280734	hCG15542.3	Up	1.41338
221327	DKFZP564D166	putative ankyrin-repeat containing protein			hCG1810810.1	Up	1.55352
704174					hCG2038749	Up	1.79431
232055	na	hypothetical gene supported by BC034803			hCG2022242	Up	1.7065
223985	FAM33A	family with sequence similarity 33, member A	NM_182620.1		hCG2000185.2	Up	1.77909
200051					hCG2041037	Up	1.47034
236463						Up	1.74392
229758					hCG2023662	Up	1.35096
232159					hCG2029061	Up	1.42172
231270					hCG2007748	Up	1.3262
140228	C11orf16	chromosome 11 open reading frame 16	NM_020643.1	ENST00000357648;ENST00000326053	hCG23890.3	Up	1.54012
698938					hCG1814510.1	Up	1.66966
114863	FLJ40201	hypothetical protein FLJ40201	NM_152607.1	ENST00000294377;ENST00000358193	hCG1650323.2	Up	1.54023
151125	PKLR	pyruvate kinase, liver and RBC	NM_000298.3	ENST00000342741;ENST00000271946	hCG16134.4	Up	1.59993
223159	TSGA10IP	testis specific, 10 interacting protein	NM_152762.1	ENST00000312452	hCG2018817	Up	1.37746
182636					hCG1818813.1	Up	1.43385
126116					hCG1650458.3	Up	1.33979
183266					hCG2040795	Up	1.6832
219672	DOCK9	dedicator of cytokinesis 9			hCG29512.4	Up	1.483
184876					hCG1813624.1	Up	1.71461
231847					hCG2016456	Up	1.49305
197464					hCG2041357;hCG2042498	Up	1.53086
107220					hCG1815529.1	Up	1.36563
116321	LOC144233	hypothetical protein LOC144233	NM_181708.1	ENST00000333924	hCG2010756	Up	1.30204
215779					hCG2041097	Up	1.39186
121771				ENST00000358532	hCG1747982.1;hCG2004091	Up	1.6596
133397			NM_174926.1	ENST00000314475	hCG16342.3	Up	1.38709
142223					hCG2040349	Up	1.4739
158721	FLJ90805	hypothetical protein FLJ90805	NM_173633.1	ENST00000301204	hCG21897.3	Up	1.36358
150986					hCG2036902	Up	1.32467
671174					hCG1984640	Up	1.58452
182618					hCG1773879.2	Up	1.91331
196972	ARHGEF15	Rho guanine nucleotide exchange factor (GEF) 15	NM_173728.2	ENST00000356084;ENST00000354887	hCG31280.3	Up	1.66172
182388					hCG2041811	Up	1.92083
178041	TMIE	transmembrane inner ear	NM_147196.1	ENST00000326431	hCG1647241.2	Up	1.56484
184360	RETNLB	resistin like beta	NM_032579.1	ENST00000295755	hCG1780951.1	Up	1.84109
169792	USP54	ubiquitin specific protease 54	NM_152586.2	ENST00000319786;ENST00000354290;ENST00000344533	hCG1730077.4	Up	1.43279
197767	ZDHHC15	zinc finger, DHHC domain containing 15	NM_144969.1	ENST00000218506	hCG20331.3	Up	1.64923
208375					hCG1812007.1	Up	1.59966
613291					hCG2038840	Up	1.45622
231460	LOC154092	hypothetical protein LOC154092			hCG2030438	Up	1.52343
163775					hCG1659900.2	Up	1.34132
173295			NM_175877.3	ENST00000318303	hCG2020282.1;hCG1650092.3	Up	1.31673
186372				ENST00000325632	hCG1807238.2	Up	1.45543
130059					hCG1818462.1	Up	1.54693
714124					hCG1777704.2	Up	1.69058
141772					hCG2041013	Up	1.49593
111164	C9orf90	chromosome 9 open reading frame 90	NM_197956.1	ENST00000304792	hCG1790459.3	Up	1.35415
148189					hCG1747385.2	Up	1.31545
704968					hCG2038842	Up	1.53699
221023	C9orf25	chromosome 9 open reading frame 25	NM_147202.1	ENST00000297620	hCG2033573.2	Up	1.30005
161192					hCG1749492.3;hCG41824.3	Up	1.61196
133510	USP54	ubiquitin specific protease 54	NM_152586.2	ENST00000319786;ENST00000358031;ENST00000339859	hCG1730077.4	Up	1.32148
230904					hCG1988403	Up	1.49734
197007					hCG2040979	Up	1.43652
106571	na	hypothetical LOC388227			hCG1820742.2	Up	1.44447
209274					hCG2040890	Up	1.58634
714159					hCG2037004	Up	1.37698
177123					hCG1983142	Up	1.52873
233432					hCG1990658.1	Up	1.37364
205026	REG3G	regenerating islet-derived 3 gamma	NM_198448.2	ENST00000272324	hCG40305.3	Up	1.54462
411219	na	hypothetical gene supported by BC039489			hCG2038571	Up	1.63859
196031			NM_182616.1	ENST00000325384	hCG27220.2	Up	1.41579
216482					hCG1778775.1	Up	1.36217
147809	ANKRD33	ankyrin repeat domain 33			hCG37972.4	Up	1.52882
112344	UNC5A	unc-5 homolog A (C. elegans)		ENST00000261961	hCG41586.2	Up	1.34727
233248					hCG2004665	Up	1.45274
177676	LOC149478	hypothetical protein LOC149478			hCG18607.4	Up	1.4426
693372					hCG1979090.1	Up	1.62208
112891					hCG41552.2	Up	1.35719
170922					hCG1647305.3	Up	1.61785
619119	na	hypothetical LOC388751			hCG2036771	Up	1.53787
233541	LOC284912	hypothetical gene supported by BC001801	NM_203375.1		hCG2042254	Up	1.34119
208535					hCG1786234.2	Up	1.45671
195988					hCG2042127	Up	1.31479
233427					hCG2032007;hCG23375.2	Up	1.50495
212943	ALS2CR2	amyotrophic lateral sclerosis 2 (juvenile) chromosome region, candidate 2	NM_018571.4	ENST00000194530	hCG2031540.1;hCG2012573.1	Up	1.43402
227814	MKRN1	makorin, ring finger protein, 1			hCG1779540.3	Up	1.37467
105570			NM_030757.1	ENST00000355859	hCG1644324.3	Up	1.53187
105378					hCG1820645.2	Up	1.57361
102396	FLJ14775	hypothetical protein FLJ14775	NM_032837.1	ENST00000255557	hCG1818170.1	Up	1.48511
208195	MKRN1	makorin, ring finger protein, 1	NM_013446.2	ENST00000255977	hCG1779540.3	Up	1.48359
131337	GRINA	glutamate receptor, ionotropic, N-methyl D-asparate-associated protein 1 (glutamate binding)	NM_000837.1	ENST00000313269;ENST00000330077;ENST00000356844	hCG25925.3;hCG1979660	Up	1.38314
179836			NM_194327.1	ENST00000254301	hCG22119.3	Up	1.3816
540796					hCG2038838	Up	1.49475
138581	TMCC2	transmembrane and coiled-coil domains 2	NM_014858.2	ENST00000330675;ENST00000255434;ENST00000329800	hCG14993.3	Up	1.37879
215836	NT5C1A	5'-nucleotidase, cytosolic IA	NM_032526.1	ENST00000235628	hCG15872.3	Up	1.62169
148766				ENST00000344163;ENST00000343134	hCG32924.2	Up	1.47343
233818					hCG1991913	Up	1.38944
234409					hCG2017805	Up	1.32763
209744						Up	1.49851
102482					hCG1817888.2	Up	1.30904
139645	PDZK1	PDZ domain containing 1	NM_002614.3	ENST00000344770;ENST00000339729	hCG2004792.1	Up	1.373
612290					hCG1997535	Up	1.34118
184894	na	hypothetical LOC339760			hCG40442.4	Up	1.3917
236700	na	LOC440422			hCG1807708.2	Up	1.35257
123485					hCG2041383	Up	1.68739
207583					hCG2041805	Up	1.326
131209					hCG2041463	Up	1.45274
153115					hCG2042037.1	Up	1.50484
133443			NM_152257.1		hCG1648236.3	Up	1.4463
143371					hCG1792533.1	Up	1.38092
179824	C20orf50	chromosome 20 open reading frame 50			hCG39756.4	Up	1.67529
143230					hCG2041184	Up	1.55413
235364					hCG1992522	Up	1.55921
184862					hCG2041144	Up	1.41025
111311					hCG1815940.1	Up	1.36969
544106					hCG2038888	Up	1.40261
707815					hCG1991212	Up	1.38503
10567608					hCG2038388	Up	1.37543
400543					hCG2017325	Up	1.42772
125786					hCG1652195.2	Up	1.34894
132106				ENST00000338306	hCG1792511.2	Up	1.55835
173287	DKFZP434B172	DKFZP434B172 protein		ENST00000273146	hCG2039481	Up	1.52807
712826					hCG1985184	Up	1.34788
164511						Up	1.31436
219450					hCG2036804	Up	1.32638
138065			NM_006774.3	ENST00000013222	hCG2044800;hCG2044801	Up	1.32751
169895	DPCR1	diffuse panbronchiolitis critical region 1	NM_080870.2	ENST00000304311	hCG2005066	Up	1.40265
716041	KIAA0514	KIAA0514	NM_014696.2			Up	1.35924
153210					hCG1818790.1	Up	1.32623
215902					hCG40042.3	Up	1.48366
194837	FLJ20366	hypothetical protein FLJ20366	NM_017786.2	ENST00000276646	hCG15048.2	Up	1.57291
233189				ENST00000315063	hCG1811290.2	Up	1.35037
232243					hCG1989554	Up	1.54199
204556	KBTBD5	kelch repeat and BTB (POZ) domain containing 5	NM_152393.2		hCG28856.3	Up	1.47566
198723				ENST00000315936	hCG1809581.3	Up	1.39303
193720					hCG2040939	Up	1.66287
195121					hCG1813095.1	Up	1.38982
700228				ENST00000330681	hCG1801560.2	Up	1.41893
211951					hCG2041532;hCG2038067	Up	1.38621
112781			NM_198353.1	ENST00000331273	hCG32906.3	Up	1.31172
180961	DKFZp434L142	hypothetical protein DKFZp434L142	NM_016613.4	ENST00000322316;ENST00000296530;ENST00000337222	hCG26924.2	Up	1.68407
536481					hCG2036552	Up	1.52855
179959				ENST00000330238	hCG1785221.2	Up	1.34508
243656					hCG2038132	Down	0.63902
176769					hCG1817275.1	Down	0.68342
120321	SPR	sepiapterin reductase (7,8-dihydrobiopterin:NADP+ oxidoreductase)	NM_003124.3	ENST00000234454	hCG39506.2	Down	0.59144
117743				ENST00000359081	hCG1775213.1	Down	0.73512
232086					hCG2042278	Down	0.70554
207433	BICD2	bicaudal D homolog 2 (Drosophila)	NM_015250.3	ENST00000356884;ENST00000319414	hCG31135.3	Down	0.70116
117202						Down	0.63788
149090			NM_207332.1	ENST00000262109	hCG15391.2	Down	0.73538
351669					hCG1989288	Down	0.7426
234758					hCG2001068	Down	0.7678
215977	TIGD3	tigger transposable element derived 3	NM_145719.1	ENST00000309880	hCG1642924.3	Down	0.76398
237106					hCG2030385	Down	0.76113
228071					hCG2005810	Down	0.74462
233218					hCG2019874	Down	0.68967
174151					hCG2007822.1	Down	0.75763
196111	NALP2	NACHT, leucine rich repeat and PYD containing 2	NM_017852.1	ENST00000339757;ENST00000263437	hCG20267.4	Down	0.56355
105095	FLJ10996	hypothetical protein FLJ10996	NM_019044.2	ENST00000245792	hCG1749680.2	Down	0.69088
100671	FBXO32	F-box protein 32	NM_058229.2	ENST00000287396	hCG21393.2	Down	0.7451
177472	KUB3	Ku70-binding protein 3	NM_033276.2	ENST00000300145	hCG1777760.2	Down	0.75271
180086	ZDHHC11	zinc finger, DHHC domain containing 11	NM_024786.1			Down	0.73118
163943					hCG2041720	Down	0.66434
229483					hCG1817958.2	Down	0.76892
236704	na	similar to SET protein (Phosphatase 2A inhibitor I2PP2A) (I-2PP2A) (Template activating factor I) (TAF-I) (HLA-DR associated protein II) (PHAPII) (Inhibitor of granzyme A-activated DNase) (IGAAD)			hCG1640128.4	Down	0.75374
237056					hCG2042277	Down	0.73411
231065					hCG1787686.2	Down	0.66708
104900	C14orf104	chromosome 14 open reading frame 104	NM_018139.1	ENST00000298292;ENST00000312337	hCG20149.2	Down	0.68458
235845					hCG2026823	Down	0.75739
232095					hCG1991046	Down	0.75267
139755	KCTD1	potassium channel tetramerisation domain containing 1	NM_198991.1	ENST00000317932	hCG38480.4	Down	0.68779
105929	MANBAL	mannosidase, beta A, lysosomal-like		ENST00000322108	hCG1777632.1;hCG38049.3	Down	0.747
101368	FLJ39441	hypothetical protein FLJ39441	NM_194285.2	ENST00000336349;ENST00000357855;ENST00000333429	hCG15541.3	Down	0.69847
193040					hCG2042059	Down	0.7262
211923	C16orf33	chromosome 16 open reading frame 33	NM_024571.2	ENST00000293861	hCG1745302.2	Down	0.74861
104939					hCG1656774.4	Down	0.75152
203682					hCG2039928	Down	0.75334
207291					hCG2040404	Down	0.66524
101505					hCG1805671.2	Down	0.75721
164604			NM_025136.1	ENST00000263275	hCG20735.4	Down	0.71093
229275					hCG2020692	Down	0.72119
101387	GTPBP5	GTP binding protein 5 (putative)			hCG41776.3	Down	0.75623
178243	GRCC9	likely ortholog of mouse gene rich cluster, C9 gene	NM_032641.1	ENST00000229274	hCG25957.2	Down	0.66354
152975				ENST00000323562	hCG1818595.1	Down	0.67562
100089	C14orf114	chromosome 14 open reading frame 114	NM_018199.1	ENST00000357340;ENST00000193422	hCG22245.3	Down	0.69442
200424					hCG1795719.1	Down	0.57481
113095	CHCHD6	coiled-coil-helix-coiled-coil-helix domain containing 6	NM_032343.1	ENST00000290913	hCG1817829.1	Down	0.71452
195463				ENST00000312289	hCG23383.3;hCG1784033.1	Down	0.55669
211182			NM_152629.2	ENST00000359764	hCG2039673	Down	0.69408
133140					hCG1999048.3	Down	0.73011
144524					hCG2040164	Down	0.76653
118870					hCG2042206.1	Down	0.73019
234151	LOC205251	hypothetical protein LOC205251	NM_174925.1		hCG1821199.2	Down	0.76722
126753	C6orf129	chromosome 6 open reading frame 129		ENST00000360753;ENST00000358069	hCG1779231.1	Down	0.65735
149319	na	similar to My016 protein			hCG1660125.3	Down	0.72776
127252	BCL7C	B-cell CLL/lymphoma 7C	NM_004765.2	ENST00000215115	hCG21150.3	Down	0.74273
209501	TCEAL4	transcription elongation factor A (SII)-like 4	NM_024863.3	ENST00000255506	hCG1657259.4	Down	0.70589
230701					hCG1790232.2	Down	0.75763
172828	BOLA3	bolA-like 3 (E. coli)	NM_212552.1	ENST00000327428;ENST00000295326	hCG1988269	Down	0.68636
132658	E2IG5	growth and transformation-dependent protein	NM_014367.3		hCG14929.3	Down	0.68801
112415	C6orf125	chromosome 6 open reading frame 125	NM_032340.1	ENST00000259821	hCG41258.2	Down	0.68921
110066	RABL5	RAB, member RAS oncogene family-like 5	NM_022777.1	ENST00000315322;ENST00000275737	hCG17354.3	Down	0.62388
107964	VANGL1	vang-like 1 (van gogh, Drosophila)	NM_138959.1	ENST00000310260;ENST00000355485	hCG37946.3	Down	0.75479
186829	BICD1	bicaudal D homolog 1 (Drosophila)	NM_001003398.1	ENST00000281474	hCG39977.3	Down	0.75317
156496			NM_017566.2	ENST00000347925;ENST00000270583;ENST00000316853;ENST00000353170	hCG20391.4	Down	0.73263
164386	HIRIP3	HIRA interacting protein 3	NM_003609.2	ENST00000279392;ENST00000352552	hCG18232.3	Down	0.73303
107350	CDK5RAP2	CDK5 regulatory subunit associated protein 2	NM_001011649.1	ENST00000360822;ENST00000359309;ENST00000345313;ENST00000349780;ENST00000360190	hCG27455.5	Down	0.71439
109689	WDR74	WD repeat domain 74	NM_018093.1	ENST00000311713;ENST00000278856	hCG2036703.1;hCG1727082.3	Down	0.76443
160545	CCDC12	coiled-coil domain containing 12	NM_144716.1	ENST00000292314	hCG15433.2	Down	0.7235
178575	APOA1BP	apolipoprotein A-I binding protein	NM_144772.1	ENST00000295574	hCG17183.3	Down	0.76911
143078	LOC286257	hypothetical protein LOC286257	NM_183241.1	ENST00000277497	hCG1780848.1	Down	0.76498
106637	HSPC111	hypothetical protein HSPC111	NM_016391.2	ENST00000341213;ENST00000347520	hCG1980223	Down	0.74205
205420			NM_030577.1	ENST00000272521	hCG17325.3	Down	0.7232
186940	MGC13170	multidrug resistance-related protein	NM_199250.1	ENST00000358060;ENST00000345523;ENST00000341507	hCG2008493.1	Down	0.75723
217291					hCG2042347	Down	0.679
174981					hCG32841.2	Down	0.76685
214465			NM_032262.1	ENST00000249122	hCG1994861	Down	0.67692
197942			NM_006114.1	ENST00000252487;ENST00000340669	hCG1996194	Down	0.74263
205179	HSPC196	hypothetical protein HSPC196	NM_016464.2	ENST00000278826	hCG40855.3	Down	0.74427
213145	C21orf45	chromosome 21 open reading frame 45	NM_018944.2	ENST00000290130	hCG401204.3	Down	0.7217
205558						Down	0.73619
218036					hCG2042473	Down	0.70378
227240	LOC401431	hypothetical gene LOC401431				Down	0.67902
180800	PTPRCAP	protein tyrosine phosphatase, receptor type, C-associated protein	NM_005608.1	ENST00000326294	hCG2039454	Down	0.76796
189566					hCG1814455.1	Down	0.74811
102086					hCG1737355.4	Down	0.7259
182566					hCG2041469	Down	0.75776
161006				ENST00000302203		Down	0.67877
132874	PRSS1	protease, serine, 1 (trypsin 1)		ENST00000343186;ENST00000328420		Down	0.75902
194908					hCG2033671.1	Down	0.66319
235372	na	similar to Phosphatidylethanolamine-binding protein (PEBP) (Prostatic binding protein) (HCNPpp) (Neuropolypeptide h3) (Raf kinase inhibitor protein) (RKIP)			hCG1989828	Down	0.67334
171045			NM_001008489.1	ENST00000359744	hCG2005697	Down	0.71584
176902					hCG41401.2	Down	0.75691
203438	IPP	intracisternal A particle-promoted polypeptide	NM_005897.1		hCG1644468.3	Down	0.76416
145918			NM_024650.2	ENST00000346672;ENST00000360962	hCG2016952	Down	0.69992
172889					hCG1816884.1	Down	0.69145
214481	C21orf6	chromosome 21 open reading frame 6	NM_016940.1	ENST00000286777	hCG401159.3	Down	0.765
120738					hCG1814684.1	Down	0.71618
147614					hCG2041410	Down	0.734
168706	EST1B	Est1p-like protein B		ENST00000292286	hCG17192.2	Down	0.76596
110081				ENST00000314258	hCG1792189.3	Down	0.65262
204195	TTC12	tetratricopeptide repeat domain 12	NM_017868.2	ENST00000278593;ENST00000314756	hCG2043014	Down	0.65711
158987					hCG1783259.3	Down	0.69113
163484	LOC400236	hypothetical LOC400236			hCG2040407.1	Down	0.75879
110402			NM_024614.1		hCG39023.3	Down	0.67345
209513				ENST00000326173	hCG2010820.1;hCG2010829.1	Down	0.66504
232117					hCG2009341.1	Down	0.65482
179817					hCG2040629	Down	0.68538
219348	CGI-96	CGI-96 protein	NM_015703.2	ENST00000323013;ENST00000322976	hCG2044797;hCG1988271	Down	0.7496
227589					hCG1800724.2	Down	0.62411
149565	C10orf122	chromosome 10 open reading frame 122		ENST00000308945	hCG1641490.2	Down	0.64654
