# Supplementary material for: Gene Expression Signature in Peripheral Blood Detects Thoracic Aortic Aneurysm
Source: PLoS One. 2007 Oct 17;2(10):e1050. doi: 10.1371/journal.pone.0001050 (PMC2002514; doi:10.1371/journal.pone.0001050)
Supplement: Table S2 — 144 candidate signature genes distinguishing ascending vs. descending TAA, identified based on microarray data and SAM analysis (ave. FC>1.3 and FDR<2%) (0.04 MB XLS) [file pone.0001050.s003.xls]

## Sheet: Sheet1
Array_ProbeID	Primary_Gene_ID	Gene_Symbol	Gene_Name	Target RefSeqs	Expression (Ascending vs Dscending)	FC (Ascending vs Dscending)
186922	25897	RNF19	ring finger protein 19	NM_015435|NM_183419	down	0.473596
210845	55592	DKFZp434M0331		NM_017600	down	0.618283
181636	9263	STK17A	serine/threonine kinase 17a (apoptosis-inducing)	NM_004760	down	0.487845
177334	5781	PTPN11	protein tyrosine phosphatase, non-receptor type 11 (Noonan syndrome 1)	NM_002834	down	0.707916
233641	3899	AFF3	AF4/FMR2 family, member 3	NM_002285|NM_001025108	down	0.357794
129116	5641	LGMN	legumain	NM_005606|NM_001008530	down	0.532751
204473	10236	HNRPR	heterogeneous nuclear ribonucleoprotein R	NM_005826	down	0.606982
173964	1998	ELF2	E74-like factor 2 (ets domain transcription factor)	NM_006874|NM_201999	down	0.624891
209973	4172	MCM3	MCM3 minichromosome maintenance deficient 3 (S. cerevisiae)	NM_002388	down	0.635215
205035	57620	STIM2	stromal interaction molecule 2	NM_020860	down	0.665177
124368	2037	EPB41L2	erythrocyte membrane protein band 4.1-like 2	NM_001431	down	0.492393
134084	60468	BACH2	BTB and CNC homology 1, basic leucine zipper transcription factor 2	NM_021813	down	0.421005
128098	3096	HIVEP1	human immunodeficiency virus type I enhancer binding protein 1	NM_002114	down	0.499751
113259	1427	CRYGS	crystallin, gamma S	NM_017541	down	0.558123
210813	51696	HECA	headcase homolog (Drosophila)	NM_016217	down	0.666831
106426	50650	ARHGEF3	Rho guanine nucleotide exchange factor (GEF) 3	NM_019555	down	0.640411
113110	10915	TCERG1	transcription elongation regulator 1	NM_006706	down	0.616468
160679	1386	ATF2	activating transcription factor 2	NM_001880	down	0.453951
219578	ABI887742				down	0.353429
207077	5885	RAD21	RAD21 homolog (S. pombe)	NM_006265	down	0.617816
188654	9788	MTSS1	metastasis suppressor 1	NM_014751	down	0.475987
216584	54832	VPS13C	vacuolar protein sorting 13C (yeast)	NM_020821|NM_017684	down	0.578734
129541	4999	ORC2L	origin recognition complex, subunit 2-like (yeast)	NM_006190	down	0.60172
170644	9736	USP34	ubiquitin specific peptidase 34		down	0.723465
216394	8925	HERC1	hect (homologous to the E6-AP (UBE3A) carboxyl terminus) domain and RCC1 (CHC1)-like domain (RLD) 1	NM_003922	down	0.688978
101320	57148	KIAA1219		NM_020336	down	0.660411
229491	285535	LOC285535			down	0.491643
136897	79753	SNIP1	Smad nuclear interacting protein 1	NM_024700	down	0.607902
119820	2531	FVT1	follicular lymphoma variant translocation 1	NM_002035	down	0.659436
131511	23358	USP24	ubiquitin specific peptidase 24	XM_371254	down	0.716773
181362	51320	RKHD2	ring finger and KH domain containing 2	NM_016626	down	0.42081
162936	6117	RPA1	replication protein A1, 70kDa	NM_002945	down	0.657403
183275	7592	ZNF41	zinc finger protein 41		down	0.42966
123119	96764	NCOA6IP	nuclear receptor coactivator 6 interacting protein	NM_024831	down	0.643331
127569	8939	FUBP3	far upstream element (FUSE) binding protein 3		down	0.692866
159936	26012	NELF	nasal embryonic LHRH factor	NM_015537	down	0.52073
194691	93622	LOC93622		NM_138699	down	0.526743
228536	hCG2019914				down	0.731895
200830	79600	FLJ21127		NM_024549	down	0.508745
132203	5832	ALDH18A1	aldehyde dehydrogenase 18 family, member A1	NM_002860|NM_001017423	down	0.586627
110477	23180	RAFTLIN		NM_015150	down	0.639716
146289	1654	DDX3X	DEAD (Asp-Glu-Ala-Asp) box polypeptide 3, X-linked	NM_001356|NM_024005	down	0.506629
121144	54497	KIAA1414		NM_019024	down	0.65148
108206	10892	MALT1	mucosa associated lymphoid tissue lymphoma translocation gene 1	NM_006785|NM_173844	down	0.472719
198082	79689	STEAP4	STEAP family member 4	NM_024636	down	0.45772
104189	23530	NNT	nicotinamide nucleotide transhydrogenase	NM_182977|NM_012343	down	0.588893
183304	374354	NHLRC2	NHL repeat containing 2		down	0.494371
106976	387751	GVIN1	GTPase, very large interferon inducible 1		down	0.430585
150705	56980	PRDM10	PR domain containing 10	NM_020228|NM_199437|NM_199438|NM_199439	down	0.690216
210854	3097	HIVEP2	human immunodeficiency virus type I enhancer binding protein 2	NM_006734	down	0.481124
162087	2643	GCH1	GTP cyclohydrolase 1 (dopa-responsive dystonia)	NM_000161|NM_001024024|NM_001024070|NM_001024071	down	0.537406
225893	5150	PDE7A	phosphodiesterase 7A	NM_002603	down	0.550781
163920	115426	UHRF2	ubiquitin-like, containing PHD and RING finger domains, 2	NM_152306|NM_152896	down	0.623773
193817	9139	CBFA2T2	core-binding factor, runt domain, alpha subunit 2; translocated to, 2	NM_005093|NM_175864|NM_001032999	down	0.592334
115917	6651	SON	SON DNA binding protein	NM_138925|NM_138926|NM_138927|NM_058183	down	0.613317
195306	23081	JMJD2C	jumonji domain containing 2C	NM_015061	down	0.60652
170247	5140	PDE3B	phosphodiesterase 3B, cGMP-inhibited	NM_000922	down	0.52592
204681	81669	CCNL2	cyclin L2	NM_030937	down	0.689889
705225	hCG1984275				down	0.655159
109325	23369	PUM2	pumilio homolog 2 (Drosophila)	NM_015317	down	0.646904
148997	2882	GPX7	glutathione peroxidase 7	NM_015696	down	0.444682
107398	55619	DOCK10	dedicator of cytokinesis 10	NM_014689	down	0.574331
708093	hCG1820493.1				down	0.385841
215842	9877	ZC3H11A|LOC441155	zinc finger CCCH-type containing 11A	NM_014827|XM_496814	down	0.679696
165002	5613	PRKX	protein kinase, X-linked	NM_005044	down	0.59773
128760	382	ARF6	ADP-ribosylation factor 6	NM_001663	down	0.555061
165720	6197	RPS6KA3	ribosomal protein S6 kinase, 90kDa, polypeptide 3	NM_004586	down	0.641436
108400	93349	LOC93349		NM_138402	down	0.628901
188922	28951	TRIB2	tribbles homolog 2 (Drosophila)	NM_021643	down	0.537454
131675	5142	PDE4B	phosphodiesterase 4B, cAMP-specific (phosphodiesterase E4 dunce homolog, Drosophila)	NM_002600|NM_001037339|NM_001037340|NM_001037341	down	0.442041
182184	25820	ARIH1	ariadne homolog, ubiquitin-conjugating enzyme E2 binding protein, 1 (Drosophila)	NM_005744	down	0.759964
124730	9733	SART3	squamous cell carcinoma antigen recognised by T cells 3	NM_014706	down	0.727384
113324	51366	EDD1	E3 ubiquitin protein ligase, HECT domain containing, 1	NM_015902	down	0.65471
140632	4209	MEF2D	MADS box transcription enhancer factor 2, polypeptide D (myocyte enhancer factor 2D)	NM_005920	down	0.619244
108463	203522	DDX26B	DEAD/H (Asp-Glu-Ala-Asp/His) box polypeptide 26B	NM_182540	down	0.641946
185984	23063	KIAA0261	KIAA0261	NM_015045	down	0.682972
214000	11011	TLK2	tousled-like kinase 2	NM_006852	down	0.682224
134303	10392	CARD4	caspase recruitment domain family, member 4	NM_006092	down	0.395931
232981	90624	LOC90624			down	0.59509
175817	11198	SUPT16H	suppressor of Ty 16 homolog (S. cerevisiae)	NM_007192	down	0.698752
120624	2308	FOXO1A	forkhead box O1A (rhabdomyosarcoma)	NM_002015	down	0.612422
185658	9371	KIF3B	kinesin family member 3B	NM_004798	down	0.454326
232035	85460	KIAA1729		NM_053042	down	0.659315
144779	57705	WDFY4	WDFY family member 4		down	0.490661
163648	57228	LOC57228		NM_001031628|NM_001033873	down	0.708708
207803	4603	MYBL1	v-myb myeloblastosis viral oncogene homolog (avian)-like 1	XM_034274	down	0.449796
171548	9435	CHST2	carbohydrate (N-acetylglucosamine-6-O) sulfotransferase 2	NM_004267	down	0.608113
200358	29978	UBQLN2	ubiquilin 2	NM_013444	down	0.399079
133736	28227	PPP2R3B	protein phosphatase 2 (formerly 2A), regulatory subunit B'', beta	NM_013239|NM_199326	down	0.583764
171533	54955	C1orf109	chromosome 1 open reading frame 109	NM_017850	down	0.62544
159032	538	ATP7A	ATPase, Cu++ transporting, alpha polypeptide (Menkes syndrome)	NM_000052	down	0.595856
116004	9693	RAPGEF2	Rap guanine nucleotide exchange factor (GEF) 2	XM_376350	down	0.660469
189428	445815	AKAP2|PALM2-AKAP2	A kinase (PRKA) anchor protein 2	NM_147150|NM_001004065|NM_007203	down	0.554545
187916	4089	SMAD4	SMAD, mothers against DPP homolog 4 (Drosophila)	NM_005359	down	0.661023
209398	27430	MAT2B	methionine adenosyltransferase II, beta	NM_013283|NM_182796	down	0.737118
192950	54014	BRWD1	bromodomain and WD repeat domain containing 1	NM_033656	down	0.44097
212964	hCG2041033				down	0.629053
228757	hCG1993223				down	0.69253
115907	1997	ELF1	E74-like factor 1 (ets domain transcription factor)	NM_172373	down	0.619357
114882	22889	KIAA0907	KIAA0907	NM_014949	down	0.743025
207881	8767	RIPK2	receptor-interacting serine-threonine kinase 2	NM_003821	down	0.585975
121737	6733	SRPK2	SFRS protein kinase 2	NM_182691|NM_182692	down	0.686056
211514	25948	KBTBD2	kelch repeat and BTB (POZ) domain containing 2	NM_015483	down	0.684105
201620	1739	DLG1	discs, large homolog 1 (Drosophila)	NM_004087	down	0.42254
215251	466	ATF1	activating transcription factor 1	NM_005171	down	0.562902
209446	10427	SEC24B	SEC24 related gene family, member B (S. cerevisiae)	NM_006323	down	0.683628
156018	900	CCNG1	cyclin G1	NM_004060|NM_199246	down	0.718968
107975	5788	PTPRC	protein tyrosine phosphatase, receptor type, C	NM_002838|NM_080921|NM_080922	down	0.606199
147078	9215	LARGE	like-glycosyltransferase	NM_004737|NM_133642	down	0.414805
233934	hCG1998609				down	0.555022
129810	122525	C14orf28	chromosome 14 open reading frame 28	NM_001017923	down	0.556606
192479	9847	KIAA0528		NM_014802	down	0.482281
144148	27250	PDCD4	programmed cell death 4 (neoplastic transformation inhibitor)	NM_014456|NM_145341	down	0.635595
222260	126017	FLJ16542			down	0.466838
163740	9747	KIAA0738			down	0.388237
189413	221692	PHACTR1	phosphatase and actin regulator 1	NM_030948	down	0.607728
145983	6867	TACC1	transforming, acidic coiled-coil containing protein 1	NM_006283	down	0.707226
171314	9972	NUP153	nucleoporin 153kDa	NM_005124	down	0.706174
112463	26228	BRDG1		NM_012108	down	0.281726
107302	7743	ZNF189	zinc finger protein 189	NM_197977|NM_003452	down	0.654138
167473	91746	YT521		NM_001031732|NM_133370	down	0.672819
113197	57162	PELI1	pellino homolog 1 (Drosophila)	NM_020651	down	0.629925
115901	284309	FLJ38288		NM_173632	down	0.487981
156722	9240	PNMA1	paraneoplastic antigen MA1	NM_006029	down	0.726274
118620	55818	JMJD1A	jumonji domain containing 1A	NM_018433	down	0.694246
151733	54464	XRN1	5'-3' exoribonuclease 1	NM_019001	down	0.643611
170989	7764	ZNF217	zinc finger protein 217	NM_006526	down	0.68307
110043	8434	RECK	reversion-inducing-cysteine-rich protein with kazal motifs	NM_021111	down	0.483334
127696	1998	ELF2	E74-like factor 2 (ets domain transcription factor)	NM_006874|NM_201999	down	0.629197
135233	6832	SUPV3L1	suppressor of var1, 3-like 1 (S. cerevisiae)	NM_003171	down	0.717587
189271	84708	LNX1	ligand of numb-protein X 1	NM_032622	down	0.298263
130850	hCG2040902				down	0.579951
198705	5725	PTBP1	polypyrimidine tract binding protein 1	NM_002819|NM_031990|NM_031991|NM_175847	down	0.693735
151060	85369	FAM40A	family with sequence similarity 40, member A	NM_033088	down	0.665791
215303	64844	2006-03-07	membrane-associated ring finger (C3HC4) 7	NM_022826	down	0.669981
208696	9666	DZIP3		NM_014648	down	0.553743
118635	53339	BTBD1	BTB (POZ) domain containing 1	NM_025238|NM_001011885	down	0.621804
138479	10006	ABI1	abl-interactor 1	NM_005470|NM_001012750|NM_001012751|NM_001012752	down	0.742889
129683	4534	MTM1	myotubularin 1	NM_000252	down	0.632104
206535	1380	CR2	complement component (3d/Epstein Barr virus) receptor 2	NM_001877|NM_001006658	down	0.312949
180278	25998	IBTK	inhibitor of Bruton agammaglobulinemia tyrosine kinase	NM_015525	down	0.599059
201146	79809	TTC21B	tetratricopeptide repeat domain 21B	NM_024753	down	0.61094
171824	9525	VPS4B	vacuolar protein sorting 4B (yeast)	NM_004869	down	0.635898
102652	hCG2040805				down	0.588796
